# Supplementary material for: An improved method for identification of small non-coding RNAs in bacteria using support vector machine
Source: Sci Rep. 2017 Apr 6;7:46070. doi: 10.1038/srep46070 (PMC5382675; doi:10.1038/srep46070)
Supplement: Supplementary Tables [file srep46070-s1.xls]

## Sheet: TableS1
Table S1: Performance comparison of different kernel of SVM. Optimal parameter sets were used for respective kernel.
SVM kernel function	Best feature sets	Vector length	P(+) : N(-)	Threshold	Sensitivity (%)	Specificity (%)	Accuracy (%)	PPV (%)	MCC	F1 score (%)	AUC
Linear	Tri-nucleotide composition features	64	1 : 2	0.1	84.5	86.5556	85.5278	86.3898	0.712863	85.4345	0.916
Polynomial	Tri-nucleotide composition features	64	1 : 2	0	84.5556	91.0278	87.7917	90.6531	0.761354	87.4982	0.933
Radial basis function (RBF)	Tri-nucleotide composition features	64	1 : 2	0	85.1111	91.5833	88.3472	91.2116	0.772098	88.0558	0.937
Sigmoid	Tri-nucleotide composition features	64	1 : 2	0	31.3333	99.1944	65.2639	94.2308	0.399979	47.0288	0.833

## Sheet: TableS2
Table S2: Prediction score of experimentally verified sRNAs of S. Typhimurium LT2 (SLT2) using sliding window based method.
sRNA Name	Source	Start	End	Length of sRNAs	Intergenic Region Name	Intergenic Region Start	Intergenic Region Stop	Intergenic Region Length	Best fitting Window	Prediction score	Average Prediction Score	Total positively predicted sRNAs	Total neagtively predicted sRNAs	Total Experimetally Verified sRNAs
STnc10	Pfeiffer	46050	46114	65	InterGenicRegion27	46028	46189	162	Window1	1.00248	1.00248	147	18	165
STnc20	Pfeiffer	51926	52260	335	InterGenicRegion29	48318	52648	4331	Window82_83_84_85	3.1756562_3.0491096_2.7355514_2.6934074	2.9134
STnc30	Pfeiffer	58792	58923	132	InterGenicRegion34	58747	58945	199	Window2	1.04378	1.04378
STnc470	Sittka	94548	94770	223	InterGenicRegion50	94548	95958	1411	Window1_2	2.1681354_1.2368117	1.70247
TPP	RFAM	126702	126801	100	InterGenicRegion57	123372	134568	11197	Window75	0.271127	0.271127
sgrS	Sittka08	128574	128812	239	InterGenicRegion57	123372	134568	11197	Window117_118	2.0212593_1.0901057	1.55568
Leu_leader	RFAM	133779	133926	148	InterGenicRegion57	123372	134568	11197	Window232_233	0.89517522_-0.77760613	0.0587845
STnc40	Pfeiffer	161464	161537	74	InterGenicRegion71	161395	161545	151	Window1	2.13332	2.13332
STnc50	Pfeiffer	182458	182539	82	InterGenicRegion78	182432	182719	288	Window1	2.20627	2.20627
STnc60	Pfeiffer	230063	230277	215	InterGenicRegion92	229718	230656	939	Window9_10	2.1275472_1.7635582	1.94555
t44	RFAM	254175	254268	94	InterGenicRegion102	249253	254296	5044	Window110	-0.167941	-0.167941
PK-G12rRNA	RFAM	293703	293810	108	InterGenicRegion123	288811	295068	6258	Window110	1.47529	1.47529
RtT	RFAM	294654	294778	125	InterGenicRegion123	288811	295068	6258	Window131	2.21217	2.21217
isrA	Sittka08	339338	339760	423	InterGenicRegion148	339276	340043	768	Window3_4_5_6_7_8	0.84182098_1.1818028_1.956114_1.9321438_0.76753361_0.15052185	1.13832
SRP_bact	RFAM	524430	524529	100	InterGenicRegion252	523925	526351	2427	Window12	0.560138	0.560138
sroB	Sittka08	556005	556085	81	InterGenicRegion265	555287	560555	5269	Window17	0.89344	0.89344
STnc480	Sittka	587848	587926	79	InterGenicRegion281	587848	591359	3512	Window1	2.05456	2.05456
STnc70	Pfeiffer	670157	670305	149	InterGenicRegion310	666052	670448	4397	Window92_93	-0.57418848_0.23308075	-0.170553
sroC	Papenfort	728762	728913	152	InterGenicRegion325	722512	736054	13543	Window140	-0.577017	-0.577017
RtT	RFAM	818810	818950	141	InterGenicRegion365	818614	820232	1619	Window6	0.00457995	0.00457995
RtT	RFAM	819220	819364	145	InterGenicRegion365	818614	820232	1619	Window15	0.805819	0.805819
RtT	RFAM	819504	819629	126	InterGenicRegion365	818614	820232	1619	Window21	2.24641	2.24641
RtT	RFAM	819814	819938	125	InterGenicRegion365	818614	820232	1619	Window28	2.2218	2.2218
STnc650	Sittka09	899181	899533	353	InterGenicRegion397	892405	899533	7129	Window152_153_154_155_156	1.2765863_1.4502313_0.23535914_-0.35688256_0.79981389	0.681022
STnc80	Pfeiffer	967580	967900	321	InterGenicRegion429	957717	968718	11002	Window221_222_223_224	-0.56093172_0.67920754_1.5686045_2.6266201	1.07838
STnc90	Pfeiffer	974284	974363	80	InterGenicRegion432	974220	975823	1604	Window1	1.31366	1.31366
STnc100	Pfeiffer	975011	975224	214	InterGenicRegion432	974220	975823	1604	Window19_20	0.27919747_1.1416604	0.71042
STnc110	Pfeiffer	976578	976765	188	InterGenicRegion433	976223	976811	589	Window9_10	-0.89788859_0.50725079	-0.19531
STnc120	Pfeiffer	1004432	1004777	346	InterGenicRegion446	1002018	1005366	3349	Window55_56_57_58_59	1.2672535_0.94390865_1.0939261_1.0004406_1.7163564	1.20438
STnc490k	Sittka08	1024975	1025165	191	InterGenicRegion451	1024975	1025165	191	Window1_2	3.0468204_2.5404827	2.79365
STnc130	Pfeiffer	1045098	1045232	135	InterGenicRegion458	1045085	1045320	236	Window2	0.429614	0.429614
isrB-1	Sittka08	1104179	1104266	88	InterGenicRegion482	1096754	1105784	9031	Window166	1.37152	1.37152
STnc660	Sittka09	1109014	1109304	291	InterGenicRegion487	1109014	1109304	291	Window1_2_3_4	0.61315061_1.4494685_1.8841499_2.2203549	1.54178
STnc140	Pfeiffer	1113681	1113750	70	InterGenicRegion492	1112990	1114977	1988	Window17	-1.19696	-1.19696
STnc500	Sittka08	1216157	1216440	284	InterGenicRegion541	1215170	1219459	4290	Window23_24_25_26	1.4594042_1.050883_0.17040066_-0.089859097	0.647707
RtT	RFAM	1224190	1224325	136	InterGenicRegion545	1224039	1225065	1027	Window5	0.742577	0.742577
RtT	RFAM	1224558	1224693	136	InterGenicRegion545	1224039	1225065	1027	Window13	0.454688	0.454688
sraB	Papenfort	1275071	1275236	166	InterGenicRegion575	1274420	1275272	853	Window16	0.920193	0.920193
STnc680	Sittka09	1286075	1286368	294	InterGenicRegion586	1286075	1286368	294	Window1_2_3_4	3.0822488_1.5330524_1.2239005_0.2927212	1.53298
STnc150	Pfeiffer	1325649	1325914	266	InterGenicRegion601	1325636	1326082	447	Window2_3	0.25891278_0.42781039	0.343361
isrC	Sittka08	1329145	1329432	288	InterGenicRegion602	1327208	1332250	5043	Window45_46_47	1.6688179_0.61463433_-0.1334746	0.716659
STnc510	Sittka	1331440	1332250	811	InterGenicRegion602	1327208	1332250	5043	Window96_97_98_99_100_101_102_103_104_105_106_107_108_109	1.1029281_1.1169963_1.0959897_0.83706296_1.18509_0.55532037_-0.11741497_0.60865759_1.0956599_1.3069261_1.0883833_1.7024408_0.55023975_0.51846694	0.903339
STnc520	Sittka08	1332809	1334044	1236	InterGenicRegion603	1332809	1335091	2283	Window1_2_3_4_5_6_7_8_9_10_11_12_13_14_15_16_17_18_19_20_21_22_23_24_25	0.37665496_-0.054248912_-0.082860216_1.1793552_1.9442296_1.2478934_0.39196075_0.54225684_-0.039230109_-1.0337347_-0.65220453_0.60109461_1.2165875_1.5993882_0.90687757_0.30883996_0.85090582_1.336506_1.0302896_0.43350365_0.97967989_1.0265789_2.242274_1.4293024_0.80008463	0.743279
STnc720	Sittka09	1338442	1339122	681	InterGenicRegion606	1337366	1339122	1757	Window25_26_27_28_29_30_31_32_33_34_35_36	0.76797894_0.77996206_0.90825675_1.4133131_1.789671_1.4687839_1.7614626_1.1123822_0.14791504_0.8231318_1.209505_1.6570042	1.15328
STnc160-isrD	RFAM	1345732	1345782	51	InterGenicRegion608	1345644	1345836	193	Window1	1.36356	1.36356
STnc530	Sittka	1359779	1360418	640	InterGenicRegion623	1357721	1364188	6468	Window47_48_49_50_51_52_53_54_55_56	1.8406805_1.750628_2.1899195_1.1027803_1.545027_-0.044930751_0.085996848_-0.070359943_-0.24655574_0.80148699	0.895467
STnc540	Sittka08	1419369	1419570	202	InterGenicRegion652	1419369	1419570	202	Window1_2	1.9285263_2.9195534	2.42404
RprA	RFAM	1444831	1444938	108	InterGenicRegion659	1436628	1446503	9876	Window184	-0.588311	-0.588311
rydB	Papenfort	1450426	1450520	95	InterGenicRegion661	1450255	1452314	2060	Window5	2.09474	2.09474
STnc730	Sittka09	1505384	1505672	289	InterGenicRegion687	1504194	1506990	2797	Window28_29_30	0.1551107_-0.79541501_0.66326566	0.00765378
STnc550	Sittka	1508946	1509412	467	InterGenicRegion688	1507924	1511276	3353	Window24_25_26_27_28_29_30	1.324739_1.9976188_2.2638952_2.8648135_2.2462722_0.38644322_-1.1033789	1.42577
STnc560	Sittka08	1593723	1594413	691	InterGenicRegion716	1593723	1595828	2106	Window1_2_3_4_5_6_7_8_9_10_11_12_13	1.9111342_0.81367077_-0.63312582_1.1311792_1.7099354_1.6888947_1.3880501_1.510139_2.2723713_1.4705864_1.2916596_0.53134687_1.1823906	1.2514
STnc170	Pfeiffer	1605784	1606116	333	InterGenicRegion721	1605101	1606414	1314	Window17_18_19_20	0.91034272_0.98341952_1.2342997_2.576121	1.42605
isrF	Sittka08	1629871	1630160	290	InterGenicRegion728	1628828	1632129	3302	Window25_26_27	1.4823958_0.35447473_-0.093189908	0.581227
rydC	Sittka08	1729673	1729738	66	InterGenicRegion764	1729553	1735436	5884	Window4	1.55992	1.55992
MicC	RFAM	1745671	1745789	119	InterGenicRegion769	1745650	1746130	481	Window1	2.42512	2.42512
STnc580	Sittka08	1749662	1750147	486	InterGenicRegion771	1748245	1753662	5418	Window33_34_35_36_37_38_39_40	-0.22149512_0.080850476_-0.30775716_-0.079854628_0.6357712_0.17278202_-1.2508004_0.26754394	-0.0878699
C0343	RFAM	1749734	1749808	75	InterGenicRegion771	1748245	1753662	5418	Window35	-0.307757	-0.307757
STnc180	Pfeiffer	1807565	1807776	212	InterGenicRegion794	1804700	1812791	8092	Window65_66	-0.5838782_0.33232051	-0.125779
RtT	RFAM	1852698	1852823	126	InterGenicRegion815	1852411	1864281	11871	Window8	0.165116	1.65116
RtT	RFAM	1852986	1853116	131	InterGenicRegion815	1852411	1864281	11871	Window14	0.504371	0.504371
RtT	RFAM	1853160	1853290	131	InterGenicRegion815	1852411	1864281	11871	Window18	0.359265	0.359265
RtT	RFAM	1853334	1853465	132	InterGenicRegion815	1852411	1864281	11871	Window22	0.496145	0.496145
RtT	RFAM	1853509	1853639	131	InterGenicRegion815	1852411	1864281	11871	Window26	1.24444	1.24444
sroD	RFAM	1915175	1915263	89	InterGenicRegion840	1913901	1920558	6658	Window30	0.39424	0.39424
yybP-ykoY	RFAM	1931931	1932054	124	InterGenicRegion849	1931747	1932089	343	Window6	-0.45955	-0.45955
STnc190	Pfeiffer	1937518	1937652	135	InterGenicRegion851	1937460	1938637	1178	Window3	1.81719	1.81719
ryeB-SraC-RyeA	Sittka08	1968053	1968155	103	InterGenicRegion866	1967009	1970053	3045	Window25	2.3676	2.3676
STnc200	Pfeiffer	1979550	1979598	49	InterGenicRegion870	1976843	1981483	4641	Window62	-0.589637	-0.589637
STnc210	Pfeiffer	2032404	2032580	177	InterGenicRegion885	2031612	2039366	7755	Window19	0.215727	0.215727
STnc490k	RFAM	2046203	2046326	124	InterGenicRegion886	2039592	2049401	9810	Window148	2.36789	2.36789
dsrA	Papenfort	2068649	2068736	88	InterGenicRegion900	2068640	2068948	309	Window1	2.06644	2.06644
rseX	Sittka08	2077175	2077269	95	InterGenicRegion902	2073890	2077568	3679	Window74	2.26679	2.26679
STnc220	Pfeiffer	2078990	2079068	79	InterGenicRegion903	2078766	2082350	3585	Window6	3.33215	3.33215
STnc690	Sittka09	2084293	2084457	165	InterGenicRegion904	2083149	2084457	1309	Window27	2.08435	2.08435
Cobalamin	RFAM	2113898	2114073	176	InterGenicRegion909	2094157	2116845	22689	Window440	0.787723	0.787723
STnc230	Pfeiffer	2115370	2115452	83	InterGenicRegion909	2094157	2116845	22689	Window473	0.929067	0.929067
STnc240	Pfeiffer	2147333	2147409	77	InterGenicRegion924	2145692	2149614	3923	Window38	2.72365	2.72365
STnc700-His_leader	Sittka09	2149256	2149614	359	InterGenicRegion924	2145692	2149614	3923	Window81_82_83_84	3.3376275_2.7310671_-0.16155038_0.12316447	1.50758
ryeC-QUAD	Sittka08	2213871	2214016	146	InterGenicRegion929	2213844	2214283	440	Window2	0.96184	0.96184
cyaR-RYEE	Papenfort	2231131	2231216	86	InterGenicRegion934	2231046	2231495	450	Window3	1.18339	1.18339
TPP	RFAM	2241877	2241973	97	InterGenicRegion937	2239506	2242254	2749	Window54	0.373084	0.373084
STnc740	Sittka09	2242570	2242831	262	InterGenicRegion938	2242570	2249738	7169	Window1_2_3	1.4886824_1.4372928_-0.27322506	0.88425
isrG	Sittka08	2344732	2345013	282	InterGenicRegion971	2339156	2345013	5858	Window125_126_127	1.1465202_1.0320082_1.2112881	1.12994
micF	Sittka08	2366913	2367005	93	InterGenicRegion974	2360554	2367307	6754	Window143	1.20886	1.20886
STnc250	Pfeiffer	2596789	2596882	94	InterGenicRegion1033	2596761	2597333	573	Window1	1.1135	1.1135
sroE	RFAM	2656165	2656256	92	InterGenicRegion1045	2627429	2672905	45477	Window640	1.08087	1.08087
ryfA	Sittka08	2674934	2675228	295	InterGenicRegion1047	2674664	2684434	9771	Window7_8_9_10	0.70825295_0.051301683_-0.024569601_0.60322612	0.33455
glmY-SraJ-GlmY-tke1	Papenfort	2707664	2707847	184	InterGenicRegion1058	2703611	2712162	8552	Window92	0.390268	0.390268
rncO	RFAM	2725453	2725664	212	InterGenicRegion1063	2721951	2728975	7025	Window79_80	0.79569954_0.78262851	0.789164
isrG	RFAM	2736072	2736350	279	InterGenicRegion1066	2733241	2748176	14936	Window64_65_66	0.76377989_0.87321729_1.2509319	0.962643
isrI	Sittka08	2761329	2761576	248	InterGenicRegion1069	2761155	2769626	8472	Window5_6_7	0.37198254_0.3834652_0.27115163	0.342199
isrJ	Sittka08	2761957	2762031	75	InterGenicRegion1069	2761155	2769626	8472	Window19	1.18523	1.18523
isrK	Sittka08	2762791	2762867	77	InterGenicRegion1069	2761155	2769626	8472	Window38	0.220716	0.220716
isrB-2	Sittka08	2770872	2770965	94	InterGenicRegion1072	2770871	2770996	126	Window1	0.324781	0.324781
PK-G12rRNA	RFAM	2797271	2797378	108	InterGenicRegion1085	2794379	2806658	12280	Window66	-1.1995	-1.1995
tmRNA	RFAM	2843947	2844308	362	InterGenicRegion1098	2843876	2851910	8035	Window3_4_5_6_7	1.8762934_1.2632836_1.0722881_0.62981327_0.20568323	1.00947
isrM	Sittka08	2905050	2905378	329	InterGenicRegion1119	2903355	2910680	7326	Window39_40_41_42	0.51761493_1.0958561_0.27166076_0.36110565	0.561559
isrN	Sittka08	2906925	2907067	143	InterGenicRegion1119	2903355	2910680	7326	Window81	3.65617	3.65617
STnc260	Pfeiffer	2966073	2966247	175	InterGenicRegion1150	2964506	2978307	13802	Window36	2.08752	2.08752
micA-SraD	Sittka08	2966853	2966926	74	InterGenicRegion1150	2964506	2978307	13802	Window54	1.9371	1.9371
RtT	RFAM	2969799	2969900	102	InterGenicRegion1150	2964506	2978307	13802	Window119	1.08575	1.08575
RtT	RFAM	2970063	2970204	142	InterGenicRegion1150	2964506	2978307	13802	Window125	0.924317	0.924317
STnc590	Sittka	3010807	3010966	160	InterGenicRegion1160	3009800	3017835	8036	Window24	2.75363	2.75363
STnc600	Sittka	3018766	3019855	1090	InterGenicRegion1161	3018766	3019855	1090	Window1_2_3_4_5_6_7_8_9_10_11_12_13_14_15_16_17_18_19_20_21_22	2.0849757_1.8056429_1.2337413_0.96284886_1.2232728_1.0262119_1.7379139_0.96777255_1.357304_2.663405_3.2807942_2.8479433_2.2633583_1.3589734_0.59032828_0.18492967_-0.0043187674_0.39259085_1.0594845_1.6740801_1.3147184_-0.10454254	1.36006
invR	Sittka08	3044924	3045014	91	InterGenicRegion1164	3044833	3045262	430	Window4	0.777658	0.777658
csrB	Papenfort	3116697	3117059	363	InterGenicRegion1176	3109276	3117880	8605	Window166_167_168_169_170	0.92926883_0.80776789_0.64127018_1.0518925_0.93165153	0.87237
gcvB	Sittka08	3135317	3135522	206	InterGenicRegion1185	3132707	3135955	3249	Window59_60	0.66436847_-0.15446717	0.254951
SraE-omrA-omrB	Sittka08	3170122	3170208	87	InterGenicRegion1192	3166591	3170623	4033	Window80	0.0451811	0.0451811
STnc280	Pfeiffer	3179540	3179622	83	InterGenicRegion1195	3175011	3181898	6888	Window102	2.28172	2.28172
STnc290	Pfeiffer	3194914	3194996	83	InterGenicRegion1198	3185044	3196483	11440	Window221	2.21785	2.21785
isrO	Sittka08	3198380	3198580	201	InterGenicRegion1199	3197291	3198597	1307	Window26	0.72733	0.72733
ssrS-6S	Sittka08	3222098	3222280	183	InterGenicRegion1205	3222057	3222349	293	Window2	0.706265	0.706265
rygC-QUAD	Sittka08	3222913	3223065	153	InterGenicRegion1206	3222899	3225589	2691	Window2	0.394177	0.394177
STnc750	Sittka09	3240440	3240643	204	InterGenicRegion1211	3239419	3251692	12274	Window24_25	2.0336256_1.5230584	1.77834
STnc300	Pfeiffer	3283807	3283965	159	InterGenicRegion1227	3280539	3284089	3551	Window74	3.18908	3.18908
FMN	RFAM	3358610	3358808	199	InterGenicRegion1253	3357681	3358940	1260	Window22	1.26988	1.26988
rygD-QUAD	Papenfort	3362327	3362474	148	InterGenicRegion1256	3362100	3368543	6444	Window7	1.12451	1.12451
sraF-yybP-ykoY	Sittka08	3392069	3392261	193	InterGenicRegion1268	3392005	3392276	272	Window3	0.0326021	0.326021
STnc310	Pfeiffer	3393267	3393327	61	InterGenicRegion1269	3393246	3393499	254	Window1	2.93809	2.93809
STnc320	Pfeiffer	3404895	3404949	55	InterGenicRegion1280	3401903	3418668	16766	Window68	0.0765977	0.0765977
RNaseP_bact_a	RFAM	3414803	3415177	375	InterGenicRegion1280	3401903	3418668	16766	Window288_289_290_291_292	0.41520775_1.6521578_1.1189901_1.0599659_0.20489112	0.890243
SraG	RFAM	3451439	3451606	168	InterGenicRegion1299	3444727	3458922	14196	Window151	1.77104	1.77104
S15	RFAM	3451837	3451952	116	InterGenicRegion1299	3444727	3458922	14196	Window159	1.47927	1.47927
STnc610	Sittka	3458296	3458578	283	InterGenicRegion1299	3444727	3458922	14196	Window303_304_305	2.2089584_1.5546681_1.8214855	1.8617
STnc330	Pfeiffer	3468497	3468553	57	InterGenicRegion1301	3467775	3468653	879	Window18	0.12478	0.12478
sraH	Sittka08	3490383	3490500	118	InterGenicRegion1313	3488813	3494522	5710	Window36	2.81705	2.81705
SSU_rRNA_5	RFAM	3571451	3571982	532	InterGenicRegion1340	3565844	3572481	6638	Window126_127_128_129_130_131_132_133_134	1.1948165_0.89432564_-0.29531649_-0.81280205_-1.4015608_-0.57930111_-0.97745651_-0.83710626_-0.23365777	-0.33867
Alpha_RBS	RFAM	3585700	3585811	112	InterGenicRegion1346	3581703	3596909	15207	Window90	0.151515	0.151515
STnc340	Pfeiffer	3635756	3635884	129	InterGenicRegion1359	3635029	3635931	903	Window18	0.138461	0.138461
STnc760	Sittka09	3663454	3663889	436	InterGenicRegion1368	3663454	3663889	436	Window1_2_3_4_5_6_7	0.84669863_1.088142_1.4752611_1.8491535_0.90067589_-0.13568506_-0.41042137	0.801974
ryhB-1	Papenfort	3715401	3715495	95	InterGenicRegion1380	3697936	3715616	17681	Window390	0.337092	0.337092
STnc770	Sittka09	3756764	3757068	305	InterGenicRegion1395	3751745	3758495	6751	Window113_114_115_116	1.3981207_1.461924_0.65883378_-0.15734588	0.840383
STnc350	Pfeiffer	3761373	3761440	68	InterGenicRegion1397	3761290	3761613	324	Window3	-0.288533	-0.288533
STnc360	Pfeiffer	3780254	3780402	149	InterGenicRegion1402	3779463	3780700	1238	Window19	3.31515	3.31515
STnc710	Sittka09	3808100	3808672	573	InterGenicRegion1407	3808100	3808672	573	Window1_2_3_4_5_6_7_8_9_10	2.0002709_0.32310474_0.049578905_0.32913578_0.40824462_0.65524468_0.11897852_0.11396642_0.88043954_1.4340702	0.631303
STnc780	Sittka09	3837365	3837735	371	InterGenicRegion1416	3837365	3843366	6002	Window1_2_3_4_5_6	1.2225059_0.64700714_0.63797856_0.10006246_-0.059288368_-0.24530215	0.383827
STnc370	Pfeiffer	3839688	3839758	71	InterGenicRegion1416	3837365	3843366	6002	Window53	2.20225	2.20225
STnc380	Pfeiffer	3885629	3885736	108	InterGenicRegion1434	3885614	3885911	298	Window1	0.662789	0.662789
STnc390	Pfeiffer	3902594	3902653	60	InterGenicRegion1441	3901368	3905315	3948	Window29	-0.119538	-0.119538
istR	Papenfort	3998018	3998147	130	InterGenicRegion1468	3995622	3998652	3031	Window55	0.00374614	0.00374614
STnc400-msr	Sittka08	4051145	4051340	196	InterGenicRegion1482	4049578	4051377	1800	Window36_37	-1.1832871_0.98330651	-0.09999
STnc410	Pfeiffer	4072507	4072730	224	InterGenicRegion1488	4068885	4085307	16423	Window82_83	2.5074673_3.3907687	2.9491
SSU_rRNA_5	RFAM	4100157	4100688	532	InterGenicRegion1496	4097543	4106499	8957	Window60_61_61_63_64_65_66_67	0.10379508_-1.0846425_-0.80292829_-1.3356384_-1.2437469_-0.73645261_0.053070445_1.1270396	-0.48993
glmZ-glmY	Sittka08	4141650	4141854	205	InterGenicRegion1515	4140806	4146366	5561	Window20_21	0.16367062_0.67379412	0.41873
STnc790	Sittka09	4187941	4188136	196	InterGenicRegion1543	4187941	4191688	3748	Window1_2	1.1486352_-0.42407473	0.36228
Spf-Spot42	Sittka08	4209066	4209175	110	InterGenicRegion1550	4208918	4210123	1206	Window5	1.13079	1.13079
STnc800	Sittka09	4215325	4215598	274	InterGenicRegion1553	4212545	4217383	4839	Window63_64_65	2.1838675_2.1066402_1.1600771	1.81686
STnc420	Pfeiffer	4251480	4251539	60	InterGenicRegion1561	4251422	4252840	1419	Window1	2.88088	2.88088
isrP	Sittka08	4306719	4306866	148	InterGenicRegion1587	4305976	4309712	3737	Window18	0.721785	0.721785
oxyS	Papenfort	4342866	4342986	121	InterGenicRegion1599	4342796	4343079	284	Window3	0.251915	0.251915
Cobalamin	RFAM	4347851	4348044	194	InterGenicRegion1602	4346590	4348109	1520	Window30	1.79833	1.79833
P26	RFAM	4365595	4365656	62	InterGenicRegion1611	4365591	4365907	317	Window1	2.04599	2.04599
TPP	RFAM	4382473	4382698	226	InterGenicRegion1616	4376872	4383330	6459	Window126_127	1.5598608_0.80039351	1.18013
STnc430	Pfeiffer	4441898	4442059	162	InterGenicRegion1635	4441812	4442254	443	Window3	2.5055	2.5055
STnc810	Sittka09	4446583	4446747	165	InterGenicRegion1638	4446583	4450880	4298	Window1	0.749753	0.749753
STnc620	Sittka	4476817	4477856	1040	InterGenicRegion1658	4476817	4477856	1040	Window1_2_3_4_5_6_7_8_9_10_11_12_13_14_15_16_17_18_19_20	2.5856718_1.8368338_1.0162508_1.2339369_2.3606391_2.4810208_2.3107492_1.8702189_2.0500269_1.8131617_1.808672_1.788293_2.1862433_2.1102588_1.4520665_0.92805837_1.6713632_1.8255043_2.3603388_2.0928313	1.8891
sraL	Papenfort	4504870	4505010	141	InterGenicRegion1663	4504839	4505130	292	Window2	0.353521	0.355212
STnc630	Sittka	4532473	4532638	166	InterGenicRegion1672	4532473	4542397	9925	Window1	0.458871	0.458871
STnc440	Sittka08	4559193	4559277	85	InterGenicRegion1678	4559078	4559415	338	Window4	2.68695	2.68695
STnc490k	RFAM	4559283	4559406	124	InterGenicRegion1678	4559078	4559415	338	Window5	3.22258	3.22258
mini-ykkC	RFAM	4581434	4581478	45	InterGenicRegion1688	4580626	4581499	874	Window18	1.04713	1.04713
STnc450	Pfeiffer	4645079	4645134	56	InterGenicRegion1728	4643592	4646052	2461	Window35	-0.226354	-0.226354
Mg_sensor	RFAM	4699479	4699591	113	InterGenicRegion1752	4695067	4699687	4621	Window100	2.50081	2.50081
STnc460	Pfeiffer	4758187	4758332	146	InterGenicRegion1764	4758179	4758453	275	Window2	2.42228	2.42228

## Sheet: TableS3
Table S3: Prediction score of experimentally verified sRNAs of S. Typhi ty2 using sliding window based method.
sRNA Name	Source	Start	End	Length of sRNAs	Intergenic Region Name	Intergenic Region Start	Intergenic Region Stop	Intergenic Region Length	Best fitting Window	Prediction score	Average Prediction Score	Total positively predicted sRNAs	Total neagtively predicted sRNAs	Total Experimetally Verified sRNAs
SgrS	Rfam	129980	130218	239	InterGenicRegion60	124778	135974	11197	Window117_118	2.3116034_1.4440038	1.8778	25	5	30
t44	Rfam	251051	251144	94	InterGenicRegion99	244229	251171	6943	Window152	-0.873629	-0.873629
PK-G12rRNA	Rfam	291750	291857	108	InterGenicRegion121	287100	293013	5914	Window105	1.2471	1.2471
5S_rRNA	Rfam	292474	292589	116	InterGenicRegion121	287100	293013	5914	Window121	0.146014	0.146014
GlmY_tke1	Rfam	332914	333061	148	InterGenicRegion140	332509	333202	694	Window10	-0.178573	-0.178573
TPP	Rfam	796380	796476	97	InterGenicRegion349	795523	796507	985	Window20	0.0267693	0.0267693
Cobalamin	Rfam	933281	933456	176	InterGenicRegion412	932956	933506	551	Window9	-0.0374489	-0.0374489
DsrA	Rfam	994134	994217	84	InterGenicRegion435	993128	994583	1456	Window24	1.10754	1.10754
RydC	Rfam	1597161	1597226	66	InterGenicRegion705	1597041	1602924	5884	Window4	1.1806	1.1806
Trp_leader	Rfam	1693907	1694002	96	InterGenicRegion739	1691193	1694024	2832	Window61	3.15729	3.15729
RtT	Rfam	1728063	1728204	142	InterGenicRegion756	1727893	1739223	11331	Window5	-0.733889	-0.733889
RtT	Rfam	1728244	1728384	141	InterGenicRegion756	1727893	1739223	11331	Window9	1.44572	1.44572
RtT	Rfam	1728435	1728566	132	InterGenicRegion756	1727893	1739223	11331	Window14	0.78528	0.78528
rne5	Rfam	1798276	1798613	338	InterGenicRegion774	1797023	1798637	1615	Window29_30_31_32_33	1.4292834_0.35239569_0.49839089_0.32862849_1.0074318	0.723226
RybB	Rfam	2084035	2084113	79	InterGenicRegion873	2083956	2084859	904	Window3	0.385167	0.385167
tmRNA	Rfam	2734487	2734848	362	InterGenicRegion1080	2734416	2735201	786	Window3_4_5_6_7	1.8762934_1.2632836_1.0722881_0.62981327_0.20568323	1.00947
SraD	Rfam	2805604	2805679	76	InterGenicRegion1114	2803258	2808677	5420	Window54	1.82702	1.82702
InvR	Rfam	2882780	2882870	91	InterGenicRegion1134	2882689	2883561	873	Window4	1.0709	1.0709
GcvB	Rfam	2976750	2976955	206	InterGenicRegion1162	2974140	2977388	3249	Window59_60	0.66436847_-0.15446717	0.25495
6S	Rfam	3070118	3070301	184	InterGenicRegion1182	3070077	3070369	293	Window2	0.706265	0.706265
QUAD	Rfam	3070933	3071085	153	InterGenicRegion1183	3070919	3073608	2690	Window2	0.394177	0.394177
yybP-ykoY	Rfam	3235058	3235197	140	InterGenicRegion1251	3235001	3235267	267	Window3	0.273074	0.273074
SraG	Rfam	3292745	3292912	168	InterGenicRegion1280	3286003	3300162	14160	Window151	1.05185	1.05185
SraH	Rfam	3330400	3330504	105	InterGenicRegion1295	3328830	3334537	5708	Window36	2.81705	2.81705
TPP	Rfam	3555495	3555720	226	InterGenicRegion1365	3555444	3555806	363	Window3	0.231333	0.231333
OxyS	Rfam	3593876	3593987	112	InterGenicRegion1372	3592882	3597435	4554	Window24	2.25853	2.25853
RtT	Rfam	4007496	4007614	119	InterGenicRegion1544	4007294	4008761	1468	Window6	-0.159853	-0.159853
RyhB	Rfam	4114856	4114920	65	InterGenicRegion1584	4109862	4115172	5311	Window112	1.53806	1.53806
mini-ykkC	Rfam	4540829	4540873	45	InterGenicRegion1773	4540022	4540894	873	Window18	1.06971	1.06971
Mg_sensor	Rfam	4638446	4638558	113	InterGenicRegion1826	4634033	4638654	4622	Window100	2.77842	2.77842

## Sheet: TableS4
Table S4: Prediction score of experimentally verified sRNAs of E. coli K-12 using sliding window based method.
sRNA Name	Source	Start	End	Length of sRNAs	Intergenic Region Name	Intergenic Region Start	Intergenic Region Stop	Intergenic Region Length	Best fitting Window	Prediction score	Average Prediction Score	Total positively predicted sRNAs	Total neagtively predicted sRNAs	Total Experimetally Verified sRNAs
sokC	Raghavan2011	16952	17006	55	InterGenicRegion11	16558	17488	931	Window10	1.03781	1.03781	31	15	46
sroA	Raghavan2011	75516	75608	93	InterGenicRegion32	72116	77387	5272	Window77	0.235213	0.235213
tff	Raghavan2011	189712	189847	136	InterGenicRegion72	183621	189873	6253	Window137	0.29104	0.29104
eyeA	Raghavan2011	271804	271878	75	InterGenicRegion113	271755	275324	3570	Window1	-0.0562221	-0.0562221
sokE	Raghavan2011	606957	607015	59	InterGenicRegion252	603336	607835	4500	Window82	1.56524	1.56524
sroC	Raghavan2011	685904	686066	163	InterGenicRegion275	681664	695100	13437	Window96	1.34052	1.34052
rybA	Raghavan2011	852175	852263	89	InterGenicRegion333	850966	853182	2217	Window28	2.15252	2.15252
rybB	Raghavan2011	887199	887277	79	InterGenicRegion346	884906	887422	2517	Window52	0.580693	0.580693
c0299	Raghavan2011	1229852	1229930	79	InterGenicRegion502	1229277	1230766	1490	Window14	2.26921	2.26921
rdlB	Raghavan2011	1269081	1269146	66	InterGenicRegion515	1269020	1272118	3099	Window1	3.81821	3.81821
rdlC	Raghavan2011	1269616	1269683	68	InterGenicRegion515	1269020	1272118	3099	Window15	1.89322	1.89322
isrA	Raghavan2011	1403676	1403833	158	InterGenicRegion569	1397623	1404740	7118	Window136	0.831828	0.831828
fnrS	Raghavan2011	1407153	1407274	122	InterGenicRegion571	1406543	1408049	1507	Window15	0.594129	0.594129
c0343	Raghavan2011	1407387	1407461	75	InterGenicRegion571	1406543	1408049	1507	Window20	3.98069	3.98069
micC	Raghavan2011	1435145	1435253	109	InterGenicRegion582	1432987	1441057	8071	Window49	-0.656153	-0.656153
sokB	Raghavan2011	1490143	1490198	56	InterGenicRegion603	1489672	1490901	1230	Window12	-2.19357	-2.19357
mgrR	Raghavan2011	1620841	1620938	98	InterGenicRegion647	1620208	1621331	1124	Window16	1.86663	1.86663
dicF	Raghavan2011	1647406	1647458	53	InterGenicRegion660	1646738	1647933	1196	Window16	0.667644	0.667644
rydB	Raghavan2011	1762737	1762804	68	InterGenicRegion717	1757658	1769073	11416	Window114	-1.05344	-1.05344
rprA	Raghavan2011	1768396	1768501	106	InterGenicRegion717	1757658	1769073	11416	Window240	1.40556	1.40556
isrB	Raghavan2011	1985863	1986022	160	InterGenicRegion801	1980182	1986924	6743	Window128	1.02496	1.02496
rseX	Raghavan2011	2031673	2031763	91	InterGenicRegion823	2030460	2035834	5375	Window28	2.16902	2.16902
isrC	Raghavan2011	2069339	2069542	204	InterGenicRegion834	2057575	2071538	13964	Window263	-0.327234	-0.327234
sibB	Raghavan2011	2151668	2151803	136	InterGenicRegion847	2151647	2154015	2369	Window2	1.93897	1.93897
micF	Raghavan2011	2311106	2311198	93	InterGenicRegion894	2304394	2313487	9094	Window151	1.26692	1.26692
sroE	Raghavan2011	2638617	2638708	92	InterGenicRegion996	2635603	2652493	16891	Window68	0.4938	0.4938
is128	Raghavan2011	2651537	2651745	209	InterGenicRegion996	2635603	2652493	16891	Window356	-0.3704	-0.3704
ryfA	Raghavan2011	2651877	2652180	304	InterGenicRegion996	2635603	2652493	16891	Window363_364_365_366	0.13066424_-1.046987_-1.20965_-0.35756548	-0.620884
glmY	Raghavan2011	2689179	2689362	184	InterGenicRegion1005	2687026	2695800	8775	Window49	2.21227	2.21227
ryfB	Raghavan2011	2698081	2698399	319	InterGenicRegion1006	2697358	2698758	1401	Window18_19_20	1.8525251_1.9095106_1.2502622	1.67077
ohsC	Raghavan2011	2698542	2698618	77	InterGenicRegion1006	2697358	2698758	1401	Window28	-0.753762	-0.753762
ryfD	Raghavan2011	2732175	2732317	143	InterGenicRegion1017	2724452	2736145	11694	Window173	-0.712977	-0.712977
sokX	Raghavan2011	2885376	2885431	56	InterGenicRegion1082	2877619	2892213	14595	Window174	-0.498779	-0.498779
csrB	Raghavan2011	2922178	2922537	360	InterGenicRegion1090	2917814	2925347	7534	Window98_99_100_101_102	0.98957782_0.49036575_0.58437681_1.1768294_2.2097032	1.09017
gcvB	Raghavan2011	2940718	2940923	206	InterGenicRegion1100	2940100	2943336	3237	Window15_16	-0.24640424_0.3476429	0.0506193
omrA	Raghavan2011	2974124	2974211	88	InterGenicRegion1106	2972638	2976598	3961	Window35	0.964641	0.964641
omrB	Raghavan2011	2974326	2974407	82	InterGenicRegion1106	2972638	2976598	3961	Window39	0.161557	0.161557
ssrS	Raghavan2011	3054005	3054187	183	InterGenicRegion1134	3045102	3055611	10510	Window199	-0.0644486	-0.0644486
sibC	Raghavan2011	3054871	3055010	140	InterGenicRegion1134	3045102	3055611	10510	Window219	-0.907726	-0.907726
c0719	Raghavan2011	3119380	3119601	222	InterGenicRegion1157	3110261	3128271	18011	Window204_205	2.6848812_1.7585955	2.22174
psrO	Raghavan2011	3309247	3309420	174	InterGenicRegion1243	3304456	3318636	14181	Window108	-0.656424	-0.656424
ryhB	Raghavan2011	3578950	3579039	90	InterGenicRegion1329	3575665	3581137	5473	Window74	-0.240485	-0.240485
istR2	Raghavan2011	3851141	3851280	140	InterGenicRegion1420	3845731	3853552	7822	Window122	1.62868	1.62868
glmZ	Raghavan2011	3984455	3984626	172	InterGenicRegion1469	3984194	3991152	6959	Window7	0.34009	0.34009
ryjB	Raghavan2011	4526000	4526089	90	InterGenicRegion1682	4518803	4540956	22154	Window161	0.25681	0.25681
symR	Raghavan2011	4577858	4577934	77	InterGenicRegion1697	4571916	4586948	15033	Window134	-0.366922	-0.366922

## Sheet: TableS5
Table S5: List of experimentally validated sRNAs of SLT2 with name, source of identification, start and end position.
sRNA Name	Source	Start	End
Thr_leader	RFAM	191	311
STnc10	Pfeiffer	46050	46114
STnc20	Pfeiffer	51926	52260
STnc30	Pfeiffer	58792	58923
STnc470	Sittka	94548	94770
TPP	RFAM	126702	126801
sgrS	Sittka08	128574	128812
Leu_leader	RFAM	133779	133926
STnc40	Pfeiffer	161464	161537
STnc50	Pfeiffer	182458	182539
STnc60	Pfeiffer	230063	230277
t44	RFAM	254175	254268
PK-G12rRNA	RFAM	293703	293810
RtT	RFAM	294654	294778
isrA	Sittka08	339338	339760
SRP_bact	RFAM	524430	524529
DnaX	RFAM	542168	542232
sroB	Sittka08	556005	556085
STnc480	Sittka	587848	587926
STnc70	Pfeiffer	670157	670305
sroC	Papenfort	728762	728913
RtT	RFAM	818810	818950
RtT	RFAM	819220	819364
RtT	RFAM	819504	819629
RtT	RFAM	819659	819784
RtT	RFAM	819814	819938
MOCO_RNA_motif	RFAM	870506	870650
STnc650	Sittka09	899181	899533
rybB	Papenfort	942554	942632
STnc80	Pfeiffer	967580	967900
STnc90	Pfeiffer	974284	974363
STnc100	Pfeiffer	975011	975224
STnc110	Pfeiffer	976578	976765
isrG	RFAM	999818	1000096
STnc120	Pfeiffer	1004432	1004777
STnc490k	Sittka08	1024975	1025165
STnc130	Pfeiffer	1045098	1045232
isrB-1	Sittka08	1104179	1104266
STnc660	Sittka09	1109014	1109304
STnc140	Pfeiffer	1113681	1113750
isrG	RFAM	1137224	1137502
isrI	RFAM	1177445	1177543
STnc670	Sittka09	1213489	1214315
STnc500	Sittka08	1216157	1216440
RtT	RFAM	1224190	1224325
RtT	RFAM	1224374	1224509
RtT	RFAM	1224558	1224693
rne5	RFAM	1271582	1271919
sraB	Papenfort	1275071	1275236
STnc680	Sittka09	1286075	1286368
STnc150	Pfeiffer	1325649	1325914
isrC	Sittka08	1329145	1329432
STnc510	Sittka	1331440	1332250
STnc520	Sittka08	1332809	1334044
STnc720	Sittka09	1338442	1339122
STnc160-isrD	RFAM	1345732	1345782
ryhB-2	Papenfort	1352875	1352987
STnc530	Sittka	1359779	1360418
LR-PK1	RFAM	1414437	1414778
STnc540	Sittka08	1419369	1419570
RprA	RFAM	1444831	1444938
rydB	Papenfort	1450426	1450520
STnc730	Sittka09	1505384	1505672
STnc550	Sittka	1508946	1509412
STnc560	Sittka08	1593723	1594413
STnc170	Pfeiffer	1605784	1606116
isrF	Sittka08	1629871	1630160
rydC	Sittka08	1729673	1729738
MicC	RFAM	1745671	1745789
STnc580	Sittka08	1749662	1750147
C0343	RFAM	1749734	1749808
STnc180	Pfeiffer	1807565	1807776
Trp_leader	RFAM	1818432	1818527
RtT	RFAM	1852698	1852823
RtT	RFAM	1852986	1853116
RtT	RFAM	1853160	1853290
RtT	RFAM	1853334	1853465
RtT	RFAM	1853509	1853639
sroD	RFAM	1915175	1915263
yybP-ykoY	RFAM	1931931	1932054
STnc190	Pfeiffer	1937518	1937652
ryeB-SraC-RyeA	Sittka08	1968053	1968155
STnc200	Pfeiffer	1979550	1979598
STnc210	Pfeiffer	2032404	2032580
STnc490k	RFAM	2046203	2046326
dsrA	Papenfort	2068649	2068736
rseX	Sittka08	2077175	2077269
STnc220	Pfeiffer	2078990	2079068
STnc690	Sittka09	2084293	2084457
Cobalamin	RFAM	2113898	2114073
STnc230	Pfeiffer	2115370	2115452
STnc240	Pfeiffer	2147333	2147409
STnc700-His_leader	Sittka09	2149256	2149614
ryeC-QUAD	Sittka08	2213871	2214016
cyaR-RYEE	Papenfort	2231131	2231216
TPP	RFAM	2241877	2241973
STnc740	Sittka09	2242570	2242831
isrG	Sittka08	2344732	2345013
micF	Sittka08	2366913	2367005
isrH-1	Sittka08	2394303	2394753
STnc490k	RFAM	2579799	2579922
STnc250	Pfeiffer	2596789	2596882
sroE	RFAM	2656165	2656256
ryfA	Sittka08	2674934	2675228
glmY-SraJ-GlmY-tke1	Papenfort	2707664	2707847
rncO	RFAM	2725453	2725664
isrG	RFAM	2736072	2736350
isrI	Sittka08	2761329	2761576
isrJ	Sittka08	2761957	2762031
isrK	Sittka08	2762791	2762867
isrB-2	Sittka08	2770872	2770965
PK-G12rRNA	RFAM	2797271	2797378
isrL	Sittka08	2839055	2839399
tmRNA	RFAM	2843947	2844308
isrM	Sittka08	2905050	2905378
isrN	Sittka08	2906925	2907067
STnc260	Pfeiffer	2966073	2966247
micA-SraD	Sittka08	2966853	2966926
RtT	RFAM	2969799	2969900
RtT	RFAM	2970063	2970204
STnc590	Sittka	3010807	3010966
STnc600	Sittka	3018766	3019855
invR	Sittka08	3044924	3045014
csrB	Papenfort	3116697	3117059
gcvB	Sittka08	3135317	3135522
SraE-omrA-omrB	Sittka08	3170122	3170208
STnc280	Pfeiffer	3179540	3179622
STnc490k	RFAM	3194786	3194909
STnc290	Pfeiffer	3194914	3194996
isrO	Sittka08	3198380	3198580
ssrS-6S	Sittka08	3222098	3222280
rygC-QUAD	Sittka08	3222913	3223065
STnc750	Sittka09	3240440	3240643
STnc300	Pfeiffer	3283807	3283965
FMN	RFAM	3358610	3358808
rygD-QUAD	Papenfort	3362327	3362474
sraF-yybP-ykoY	Sittka08	3392069	3392261
STnc310	Pfeiffer	3393267	3393327
STnc320	Pfeiffer	3404895	3404949
RNaseP_bact_a	RFAM	3414803	3415177
SraG	RFAM	3451439	3451606
S15	RFAM	3451837	3451952
STnc610	Sittka	3458296	3458578
STnc330	Pfeiffer	3468497	3468553
sraH	Sittka08	3490383	3490500
PK-G12rRNA	RFAM	3567595	3567702
SSU_rRNA_5	RFAM	3571451	3571982
Alpha_RBS	RFAM	3585700	3585811
STnc490k	RFAM	3635628	3635751
STnc340	Pfeiffer	3635756	3635884
STnc760	Sittka09	3663454	3663889
ryhB-1	Papenfort	3715401	3715495
STnc770	Sittka09	3756764	3757068
STnc350	Pfeiffer	3761373	3761440
STnc360	Pfeiffer	3780254	3780402
STnc710	Sittka09	3808100	3808672
RtT	RFAM	3820240	3820373
STnc780	Sittka09	3837365	3837735
STnc370	Pfeiffer	3839688	3839758
STnc380	Pfeiffer	3885629	3885736
STnc390	Pfeiffer	3902594	3902653
istR	Papenfort	3998018	3998147
STnc400-msr	Sittka08	4051145	4051340
STnc410	Pfeiffer	4072507	4072730
SSU_rRNA_5	RFAM	4100157	4100688
PK-G12rRNA	RFAM	4104398	4104505
glmZ-glmY	Sittka08	4141650	4141854
STnc790	Sittka09	4187941	4188136
PK-G12rRNA	RFAM	4200486	4200593
Spf-Spot42	Sittka08	4209066	4209175
csrC	Sittka08	4210157	4210400
STnc800	Sittka09	4215325	4215598
STnc420	Pfeiffer	4251480	4251539
isrP	Sittka08	4306719	4306866
oxyS	Papenfort	4342866	4342986
Cobalamin	RFAM	4347851	4348044
SSU_rRNA_5	RFAM	4351155	4351686
PK-G12rRNA	RFAM	4355557	4355664
P26	RFAM	4365595	4365656
TPP	RFAM	4382473	4382698
PK-G12rRNA	RFAM	4398981	4399088
STnc430	Pfeiffer	4441898	4442059
STnc810	Sittka09	4446583	4446747
STnc620	Sittka	4476817	4477856
sraL	Papenfort	4504870	4505010
STnc630	Sittka	4532473	4532638
STnc440	Sittka08	4559193	4559277
STnc490k	RFAM	4559283	4559406
mini-ykkC	RFAM	4581434	4581478
STnc450	Pfeiffer	4645079	4645134
Mg_sensor	RFAM	4699479	4699591
STnc460	Pfeiffer	4758187	4758332
isrQ	Sittka08	4762997	4763158

## Sheet: TableS6
Table S6: List of experimentally validated 182 sRNAs of SLT2 with name, source of identification, start position, end position, length and sequence.
sRNA Name	Source	Start	End	Length	sRNA Sequence
Thr_leader	RFAM	191	311	121	TGAACCGCATCAGCACCACCACCATTACCACCATCACCATTACCACAGGTAACGGTGCGGGCTGACGCGTACAGGAAACACAGAAAAAAGCCCGCACCTGAACAGTGCGGGCTTTTTTTTC
STnc10	Pfeiffer	46050	46114	65	TGCACTAAAAAAGTCCGGCGTAAGTCGGACTTCATTTCGTAAAAAACGAGCTATTCATCATATAT
STnc20	Pfeiffer	51926	52260	335	AGATTAAAATGAGTAAGTAAGGTGTACATGAAAAGTAGTTAACCCGACGGCATCAATCAATTATTAAATCTTACATCAGGATTGCGTTTATTAGTTTTTGAATGAGCGATGTTTTTATTTGCTAAGGTGGTCACAGTTTTTTCAGTAATGAAATAAGAAAAGGAAAACAGTGAAAGAAAATAACTTTCAAGTATTACGTGACTAAGGGAGGGGTAGCTGAAAAAATAGGCTGGTCAGGAAGAGCGTGAACGAGTGAGGTCAGAGCCAGCGGTTGTCGAGCAAAACGGCAGATAGCAGGCATAAAAAAACCCGCTTTACGCGGGTTTTTCTACAAA
STnc30	Pfeiffer	58792	58923	132	ATCTTAAGAATTTCTTTTGATATTCAATGTGCGACAGGAAGAATAAGGCGTAGTCGTCATCCGTTGCTAATGCCCCACCTTTTTGCTATTCATCTGAAAAACCAGCACAATCGTTGCTGGTTTTTTGGTTGT
STnc470	Sittka	94548	94770	223	ACATCATCTTAAAACAGCCCGCAAAACCGTCTTATTCACGAAGGGCTTACTGCCTGCGCGCGCACATTCCAACGGCTTGCCTGCCCCGGATGAACTGTTGATAAAAAAGAGGGCCAGCATCCGTTTCCAGACGGCCCTGAGTGGATTGTGACGTAACATGGCACCTTGCTGGCGCTCTCTTATTATTTCATGCCAGTGCCCTCGTTATGGCGCAATCAGAGCT
TPP	RFAM	126702	126801	100	TTGAGAGGTAGCCTCAAATCCCTTCGCCGGCATTATCCGGATCAGGTTCGACGGGTATTTTCTCAGCGCGCGCATGAGCGCGGCACCCCGTTGAGTTCGG
sgrS	Sittka08	128574	128812	239	GATGAAGCAAGAGGAAGAGGTCACTATGCGCCAGTTCTGGTTGAGATATTTTGCCGCGACGGAAAAAACGTCCTGGCTGGCTTGCCTGAGCGCACCGCAGCGCTTAAAAATGCTCGCGGAACTGATGCAGTGGGAGGCGACCGATTGAAGCCAATTGCAGACATCATGTGTGACTGAGTATTGGTGTAGGCGATAGCCTAAAATCACCCGCCAGCAGATAATATCTGCTGGCTTTTTTT
Leu_leader	RFAM	133779	133926	148	AAAAAAACCCGCGCAACGGCGCGGGTTTTGTTTGACTTCGAGCTGACTTAATGTTGAATGCCGCCCACCGGTCTACCGCGCACAATAAATGCGTTGAGTAGTAGTAGCCCAGTGAAACGAACGATATGTGACATTAATTCAGCTCCAG
STnc40	Pfeiffer	161464	161537	74	AGGGCGCTACGCTTATTCGGCCTGGCATTGAACACAGATAAAAAGGCGCAGGCGACTGCGCCTTTTTTATGGAT
STnc50	Pfeiffer	182458	182539	82	CGATACAAAAAAGCGGCTTTACAGCCGCTTTTTTTATGCATGGCAAATCAGATGTGTCAAATGATGGCGAAGGATAACGAAA
STnc60	Pfeiffer	230063	230277	215	TTTAAATATTAAGATGCGGATGCCGCATCTTTAATGCATCTCGTAAATCAATTTTAATTTAATAATAAATTTTCATTATAAAACTTCGATAATAAAATATTATTTTTTTATCGAAGTAATAAAAAACAACTCTATTAAAATAAATTAATTGCCACGAGTAAACAAAAAAAATGTAATTTAGCATTTTTTGTTTTTTTTAATGAAATTTATACCAA
t44	RFAM	254175	254268	94	ACAAATCTCACTTTGTGTAACAACACACACGTATCGGCACATATTCCGGGGTGCCCTTTGGGGTCGGTAATATGGGATACGTGGAGGCATAACC
PK-G12rRNA	RFAM	293703	293810	108	CACGAAGGTTGGCTAATCCTGGTCGGACATCAGGAGGTTAGTGCAATGGCATAAGCCAGCTTGACTGCGAGCGTGACGGCGCGAGCAGGTGCGAAAGCAGGTCATAGT
RtT	RFAM	294654	294778	125	GCATTAACTTTCGGGGCAGTTCACTACTCGACAGAGAGTAGGACAAAAGCGAAAGCTTTTGAACGTTGCGAAGCAACGGCCCGAAGGGTGAATCACGAAGTGATTCATAAACTGCCAGGCATCAA
isrA	Sittka08	339338	339760	423	TTCACCACATTATTTACCCCCGCCTTAATATGCTTCATCGACTTTTTCACCTGATAAAGCTCCTTCCGTAGATCCCTCACTTCGTCCGTCTCTGCAATCAGGATCAAACACCCCTCGGAGATCTTCACGGTGACGCCGTGCCCGGTCTCAAATCCCGCTTCTTCCTGCCAGTCACCCTTAAGGTGCTGGCTGGGGATTTGTGAGTAACAGGCGGTCATGCAGGTTTCGCTGTTGATATGGCGGACGCTGACGCCGGAGGCATTCATATTTGCTGACTAAATAAATTCTTATTTATCCGCCGGATGCTGGCTGATTGTGGAGCTCAGGGTGAGTGAGTATGGGCGCGACATCCTGGCACCGCGCCTCCCTCTCCCCGGCCAGCCCCGGCCGGTGATGAGC…
SRP_bact	RFAM	524430	524529	100	CTGTTGGTTCTCCCGCAACGCTACTCTGTTTACCAGGTCAGGTCCGGAAGGAAGCAGCCAAGGCAGATGACGCGTGTGCCGGGATGTAGCTGGCAGGGCC
DnaX	RFAM	542168	542232	65	CGCAGGGAGTAACCAAAACAAAAAAGAGTGAACCGGCAGCCGCATCCCGCGCGCGGCCGGTGAAT
sroB	Sittka08	556005	556085	81	GATCCGAAGCGAAAGCGTCGGGATAATAATAACGATGAAATTCCTCTTTGACGGGCCAATAGCGATATTGGCCATTTTTTT
STnc480	Sittka	587848	587926	79	GCATAAAAAAAGCCACGGTTCTCACCGTGGCAAAATCCAACATAGCTAAATTAAAAATAATCAGGAGGGCTGCCCGCCG
STnc70	Pfeiffer	670157	670305	149	GAGCGCAACACTTAGCCAGCATATACGCTATGGATTTCGAGTTGCAGACAATACGTCTGTAATTTGCAAGACGAGTCGTACTGGCTCTGAAGTTACCTACGGGTAGTTCAGGTAATGGGGCCGCCTGTCAGGCGGCCTTTTTACTTTAG
sroC	Papenfort	728762	728913	152	AAAAAAAAGGGTAGCAGCGCTACCCTCGAAGATTGTTGCCCGGCGATTTGCGGCTTCAGGCCCGATGGGGAACGACCATCAGGCTTATAGTCTGTCCGTGCTGAGCGACAATCGAGAGGACAGGAGTCCCGTCCCATTTAGTTTTAGTTAGT
RtT	RFAM	818810	818950	141	TTTTAATCAATTGGTCGCAGGTTCGAATCCTGCACGACCCACCAATCGTTCGGTGGAAACGAGAATAAAACGTGAAGGATAACGTTGCGTCAGCAACGGCCTGTAGGGCGAGGCGAAGCCGAGTCATCCTGCACACCACTA
RtT	RFAM	819220	819364	145	CTTTTAATCAATTGGTCGCAGGTTCGAATCCTGCACGACCCACCAATATACAAGGTGGTAACTGGTAGAGAACGTGAAGGTTAACGTTGCTTTAGCAACGGCCCGAAGGGCGAGGCGAAGCCGAGTCATCCTGCACGACCCACCA
RtT	RFAM	819504	819629	126	TTGCTATCTGCGATATGGAAGATTCGAACCTGCCGCAGGTTCGGGTCTCACGTAGTGAGACAACGGAGCCGCTTGCGGCGACGGCCCGAAGGGCGAGCAAAGCGAGTCATCCTGCACGACCCACCA
RtT	RFAM	819814	819938	125	TTGCTATCTGCAATATGAAGATTCGAACCTGCCGCAGGTTCGGGTCTCATGCAGTGAGACAACGGAGCCGTTTACGGCGACGGCCCGAAGGGCGAGCGAAGCGAGTCATCCTGCACGACCCACCA
MOCO_RNA_motif	RFAM	870506	870650	145	AACCACAGTAAACACTCTAGCCTCTGCACCTGGGTCATTTTTGATACGGTGCTTTGGCCGTGACAACGTTTAACGTTTGCCACCAGGGCGCAGGAAGAAATGACTCCGCCTCCCGTATTTGGAAAGGTGTACATGGCTTCACAAC
STnc650	Sittka09	899181	899533	353	CCTTTCTCCTGTCAAAAAATGTCAGTACGAGTAAAGGTGGCAGTGTAATGGAAATTCCCCGCGGCGGTTGAGGGTTCGTTGAAAAAAAATTTCCAGGATTCCATAAAATGAACTTAAATTGATGGATAAATAGACTGTTAGTTTAGGAATAATCTGGATGAATGTATCGCGCCGCACGCGCATTATTGGTGCAATAAGCCGGAAAAGTGATGTTAATTGAATAAGATAGCGCGATATGGAAACGTTCTGTTACATGAAAGGCGCCCTTAGACACCGTGAATCGCAAAGAGTTTCCCATTAATTTTTGATATATTTAAAACTTAGGACTTACTTGAAGCACATTTGAGGTGGTT
rybB	Papenfort	942554	942632	79	AAAAAACCCACCAACCTTGAACCGAAATGGCGGGGTTGATGGGCTCCACAAAATGGGGACATCAAAGAAAAGCAGTGGC
STnc80	Pfeiffer	967580	967900	321	GATATGGCTAATCGCTTCGAGAAGAGAAATGGTTTTTGAATTGCAGTCACTAGCGATATTGCCGTAATCAATATTTGAACAATCTCCTTCGAAGCGGAAGTCTTTAATATCTACGAGCTGGATGAAGTTTTTGGTAGTTGCTTTGATAGTCATGTCACTGGCTCCGTTGTTTGCCGATGAAATAAGCATACGATCACCAAAAATGTCTGTCAAACATAAATATGTGTTACAGACATATAATAAGATTAAGTTTCTGAATTGTATAGATAATAAATATGTTTTAGATACAAAAAAAGAGCCGTAAGGCTCTTTTAATATCAG
STnc90	Pfeiffer	974284	974363	80	GTATGCTTCTAATCATGCAGAGTTACGCCTGTTGATTATTAATTCTAAATCACCCGCCACCGTGCGGGTTTTTTATGATT
STnc100	Pfeiffer	975011	975224	214	CCAGCTAAATTATCATGTTATGTTACTGCTGCTACAGTGAATCCCCCTGTGCGGTGGGGTGTAATTGGTTATCAATGGAAACAGCTGTTTGTTTGCCACACGAGTCACGGTATAGCCAGCCAAAGATTCACCGGGAGGCACCCGGCACTGCAGCATACTGATAACAAATATAGCGTGTCCCAAAGGCTCACTTCGGTGAGCCTTTTTTACAGGC
STnc110	Pfeiffer	976578	976765	188	GTTGCGGTGAATCCCGTTAGCACGGGGCAAATTGATCATCTACTTTTGTTAATCAACGTTGCAGCAGACATGAGCGCCGCGAGTCATGGCTGATCAACCAAAGGCTCACCGGGTAGCGATCGGCACTGCAGCACCTACTCTACCCATTACTTAAATCAAAGGCTACTTCGGTAGCCTTTTCTTTTTCC
isrG	RFAM	999818	1000096	279	AAACGCAGGCGGCTTCCAGTGCCGGTGATGCAGGTGCGTCAGCCACTGCGGCGGCAGCGTCGGAAAAGGCGGCAGCCGCATCGGCAGCCGAAGCAAAAACATCTGAGACAAACGCAGCAACGTCAGCAAGTACAGCAGCGGCCAGCGCAACAGCCGCCTCGTCATCAGCATCGGAGGCATCCACCCACGCCGCCGCATCTGATACCAGCGCATCACTGGCAGCGCAAAGCAGAGCTGCTGCCGGAGAATCGGCAACCAGAGCCGAAGAGGCCGCGAAAC
STnc120	Pfeiffer	1004432	1004777	346	TATGCAAAAAAAGCCCACAGGGTGGGCATGAAATCGAACATCTGGATTTACGTATTATCTTTGTAATACTTGTTTTTTAACATAACGAGACAAATACATCACTGACAAGTAGATAAAACTTGTCGATTTATTCGTTTTTTATGAATAATGACATGCAATACTATTGATTGTTGTAAGGTGATTGACCGATATCATTCGGTGATTTTTTTATAATTAATTGTGTTTTTATATAACGAGCTATTTGTATGTGAATGTTGTCAAATATAGGGTTATCCGCACTGGATTTTGTGGTTTTTGAGTTCATACTTAATTAAGGTTGCTGTCATTACCACTTAAACAACAAAAA
STnc490k	Sittka08	1024975	1025165	191	TCTTCGTTTCACTGTCGTACAAACCGGGCCTTAGCGCCCGGTTTTTTTGTCTATGGAAAACCCCCAGCTAGGCTGGGGGTTCCGGAAAGCTTTCAGCTTTAAGCCAGTTATTAAAACCCCTTTTGATTTGTTAAAACATCTTGCGGTCTGGCAACTGCAAAAGTTCAACAAGAAATCAAAAGGGGGTCCCA
STnc130	Pfeiffer	1045098	1045232	135	CTCTTCTAAAAAGCGCCTTCGGGCGCTTTTTTTATGCCAGTTTGATACCGGACAATAATCCCTACCCTATTAGGGGTAATACTGATTTCGAATGAAGGTCAGTTTTTAACACTATTTTTCTACTTTTTCGATATA
isrB-1	Sittka08	1104179	1104266	88	AACAGCACCCCGATATATCTGGTTGTTAGGTCCGGTTCGCTTTGGTCGGTTGGACCGGACAGGGCACGCCCGCTTCGGTGGGCGTTTT
STnc660	Sittka09	1109014	1109304	291	ATAAATCTGTTTTCAACATTGCAGCAAAATCACAGGAAGATCGAGACAAAGTTAGCATGGCGATATATGGAAATGTCGGAGCAGAACACCAAGAAGTAAGCGTAATTTGAATGAATGTGAACCCGCCGAGTACGGGTTTTCTTTTATCTGAACCCGCTGCGGCGGGTTTTTTGCCTAAAATGTGATATGAAACAACACACTAGCCTTTGCAAAAAGTGCTATTCACCCCTTGAATATTCTTTCTAACAGGTATACTGTGTTTATATACAGTGGTTGAATGTAGAGGGAATT
STnc140	Pfeiffer	1113681	1113750	70	GTATTATTCTTAATTGTGTTCTTTATGAATAAATATCCTCCGGCTATGCCGGAGGATATTTATTATTTCC
isrG	RFAM	1137224	1137502	279	AAACGCAGGCGGCTTCCAGTGCCGGTGATGCAGGTGCGTCAGCCACTGCGGCGGCAGCGTCGGAAAAGGCGGCAGCCGCATCGGCAGCCGCAGCGAAAACATCTGAGACAAATGCAGCAACGTCAGCAAGTACAGCAGCGGCCAGCGCAACAGCCGCCTCGTCATCAGCATCGGAGGCATCCACTCACGCCGCCGCATCTGATACCAGCGCATCACTGGCGGCGCAAAGCAGTACTGCTGCCGGAGCAGCAGCCACCAGAGCAGAAGATGCCGCAAAAC
isrI	RFAM	1177445	1177543	99	ATGAGTAGGTGTCTGGCATCTGACAAGAGGCGATGATATCTGCCATAACGGTGAAGCAGAAGTAATATCACCCGTGAATAATAAGATTATCCTTGCTAT
STnc670	Sittka09	1213489	1214315	827	CCGACATGTCCGATAGCATTATTGCCATCGGACATATTTTACCAGGCGGCGTTATACGCCCGCCTGGTCCTCTGATAAGTCCCGGACCGATTGACTGAAGATGTTCAGGTAAATGAGGACGCACTCTCAAACTATTTTTAGCCCTTGAGCGCCGTTAACGCGGGCGTAATACATCTCGAGTAATCACTAACTAGCCATATATGAAATCGCCTGTTAATGGTACCAATAGCCTTGACGCAATAGAGTAATGACAAAAATTAAAACAAGTCAGCGTTACTGGCGTAAGTATGCCGCATAAAATTTTGCATAAATAATGCCGTTTTAGCGATGGGAGAGAGGACACGTTAATTATTCCATTTTAACCTTATATATGTTCAATATTCAATGGGTTATGGATGT…
STnc500	Sittka08	1216157	1216440	284	ATAGTTCCTGCTCTTGAGGGCTGATTGCGGCACAAAGCCTGCAATATCGAACAGAGCAGAGCCTATCAAGTCTGCGGCATGAAAAAAAGCGCGATGTAAGTAAAGGAGGGGGAATATTTACATCGCGTTGCCAACTTATGACAGAACATCACTGGAGAGTAATCTGTTGCTCTTACGGTGTTTATAGCGCGCCATTTGACGGATGGTTTATACCTGGCCCGGTATTGTCGCCCCGCGCGTTGGCGTCACCGTATGCTGTGTCGGTATAGCGTGGTATCATGAAA
RtT	RFAM	1224190	1224325	136	TGGCGGTGAGGGGGGGATTGACTCGCTGCGCTCGCCCTTCGGGCAGTCTCCTCGCAAGCTCGTCGTCTGTCCAACTGGCTGCGCCAGTTGTCGAACCCCGGTCGGTGGTTCTCATCCCCCCTTGGTTTGGGGGATA
RtT	RFAM	1224558	1224693	136	TGGCGGTGAGGGGGGGATTGACTCGCTGCGCTCGCCCTTCGGGCAGTCTCCTCGCAAGCTCGTCGTCTGTCCAACTGGCTGCGCCAGTTGTCGAACCCCGGTCGGTGGTTCTCATCCCCCCTTAGTTTGGGGGATA
rne5	RFAM	1271582	1271919	338	TTGACGACTAAGCTGCGGGCATGGTGACGCCTTACCGGGCATGAACCGATGGCCTCGTGACTATTTCGCGTCGCCAACCTCACGGTTATCGTCAGCTCAAAGAGGCGCAGAGTGTCGGTTGCCTGTATTTCATACGGAAACACAGCGCAATTATCAGGGAAGCAGCCTGGGCATTACTCTCCAGAGAAGATCCTATCTACCGGTAAGGACTGCAACCCGCAGCCCGCTAACTGTCTGAAAAATCAATACGTCTTACGCCATTGCTGCGTTGATGATCGGTCAGACAAAATGGGTTATTCCGCTAAACTTTTTGTTTTAACAAGTTTCGGTGCGGAAAC
sraB	Papenfort	1275071	1275236	166	GGCATATTTTTTCCCTCAGATATAGCGTAATGATGAGAGCCATCTTAAACTATGCTCTTCGGTCTTCAAGCCTGTCATACTGACTCGTCTTGAGCGAAAATAAGTCTGTAACCCGCAATGTGTGCGAATTATTGGCAAAAGGCAACCGCAGGCTGCCTTTTTCTTT
STnc680	Sittka09	1286075	1286368	294	ACGAGTTTTTTTAAAGCTCGTAATTAATAAACAAAACGCGTAAAGTTCACCGCCACAAAAGGGGCGGTGAGCGAGCTTATGGAAACATTCGGAAACTCATTTTGGCAGAATGTGATACTTTTTAGGCTATCTGGCGCTGAAACGTGATAGCCGTCAAACAAAATCAGACGTATTTATTTTACTCTGTGTAATAAATAAAAGGGCACTTAGATGTCCTGTCCACGGCGGGGTTCTCCCCCCTCGCCAATGCGTGAGAACGTAGAAAAGCACAAATACTCAGGAGCACTCTCAATT
STnc150	Pfeiffer	1325649	1325914	266	TAAAAACAAAAACGGGGACTTAACGTCCCCGTTTTTATTATTAGTATTCGAACGGTTATCAAAACTTTATCAAAACTCCCTCAATTCAGACCGCAATAGTAGTTCATCCTTTACCCCGATCGTCATGATAACCTGAGACCCCCCTGAAAGCTGATAGTTACCGATTTTGATTGTAGTGGTTTTCTTAATAATGTGTGATTTGGCTATTTTTTGAAAGTGCCTTACCAGATTTATTGTTATTATCAGGAGAATTTTTTAATAAAAAG
isrC	Sittka08	1329145	1329432	288	TGATGATAAGTTTAGAACCTATCCCAGTAGGCGTAATCGTTAAAGCCAGTTTGGCGAATAAAAGAGTCTAATGGGATAGGCTCTTAATAAACAACAAAACCAAACGTACTTTCAGATTTCAGGCTGGAATGCGCACAGCTGATTGTTGATAAGGGCTACTCATACCGACAGGCCAGTGAAGCGATGAATGTCGGTTCCACATACCGGTCTGAGGTATCAACAACAACATGTTCTGAGTGGTAGCGTTTGCGTTATATCGTCACAGACAGCGCCTCAGGGCGCTGTTTT
STnc510	Sittka	1331440	1332250	811	AGCACCTCCTGTTATATATAATGACTTGTGAAGTTCATCTCCTGAATTATGGAACGTCATTGACATTTTTTATTCAACGAAGAGTTAACCACTCTTAATAATAATGGGTTTTATAGCGAAATAGACTTTTTTATCGCGTGTTCAATATTTGCGTTAGTTATTATTTTTTTGGAATGTAAATTCTCTCTAAACACAGGTGATATTTATGTTGGAATTGTGGTGTTGATTCTATTCTTATAATATAACAAGAAATGTTGTAACTGATAGATATATTAAAAGATTAAATCGGAGCGGGAATAAAGCGTGCTAAGCATCATCGTGAATATGATTACAGCGCCTGCGATGGCATATAACCGTATTGCGGATGGAGCGTCACGTGAGGACTGTGAAGCACAATGC…
STnc520	Sittka08	1332809	1334044	1236	AAAGCATAAGCTATGCGGAAGGTTCGCCTTCCGCACCGCCAGTCAATAAAACAGGGCTTCTTTACCAGTGACACGTACCTGCCTGTCTTTTCTCTCTTCGTCATACTCTCTTCGTCATAGTGACGCTGTACATAACATCTCACTAGCATAAGCACAGATAAAGGATTGTGGTAAGCAATCAAGGTTGCTCAGGTAGGTGATAAGCAGGAAGGAAAATCTGGTGTAAATAACGCCAGATCTCACAAGATTCACTCTGAAAAATTTTCCTGGAATTAATCACAATGTCATCAAGATTTTGTGACCGCCTTCGCATATTGTACCTGCCGCTGAACGACTACTGAAAAGTAGCAAGGTATGTATTTTATCCAGGAGAGCACCTTTTTTGCGCCTGGCAGAAGT…
STnc720	Sittka09	1338442	1339122	681	GGGATTAGTCCATTATAAATTAATAGAAAACTTACCGTCCGAAAATGTCCGGACAGTCATTTAAAAAGTGGTGTATATTAAATATGCGATATTACTCTTTGCACCCTCCTGTTGATGTCGTACCTGACGGACAAATATCCGTTGAAGCCGGATATATTCCCCATGCCGTGTTTTTATAACTTGTGCATCCTGTCAGCAATGAGAACAGTACGGCTAAAAAAATCATCACGAGCCCTGGCGGCGTTAACATTTTTCGGTTGGACTCCATAGCATGTCATTTCATCGGGTTGCCATATGACTGGCGTTCTGCTGGTAAGTTTCATTAACGCCCGGTTCGTTTAATATTGGTTTAGGTTTAAAGCCAGGAGGCGCTAATTACGATACCTTCTTACGTTTCAG…
STnc160-isrD	RFAM	1345732	1345782	51	GATATCAAAAAAGGCCACCTGCGCGGTGGCCGCTGAGTTTCTGTTGAAATA
ryhB-2	Papenfort	1352875	1352987	113	AAAAAAAGCCCGCACTCGGTGAGGCGGGCAAATAATACTGGAAGCAATGTGAGCAATGTCGTACCGAACAGGTGGGTTATAAACTCAACCACTCGGTATTGATAAAGATAATC
STnc530	Sittka	1359779	1360418	640	GATGAACTACAGCCCTGAAAGTCGGATGCGTTAGTTTACCATAGCGATGAGAATTCCTCTAATAGACTGTTTAAAAATAAAACGTGTTGATGTTATGGAATAAAAATCATTCTCGATTTAATAAATTCAATAATATATGGTGTTGATATTTTCAGTCGTGACTATTGTCGCAAAAAGTAAATTGTTAATTAACGGCATCGATTTAACACTAACGAAAATAAAATAGCCTTTATTATTACGCGAAAGGAGTGTGAAGTGGTAAGGATAATAATGTACTTCCGTTCGGAGGCACTATGAAACGATTTAAAGAAATGGCAACAATTTTTCTTTTTGCATTGCTGGCTGCGGGGTTCACGTCGTCTGCTATGGCAGCGTCGGGTAGTGATAGTCCGTGGGATT…
LR-PK1	RFAM	1414437	1414778	342	ACAGATGAAGGCGACTATCAGGTAAAACTCCGCAGCCTGATTCGCTTTCTCGAAGAGGGCGATAAGGCCAAAATCACGCTGCGTTTCCGCGGTCGTGAAATGGCCCACCAGCAAATCGGTATGGAAGTGCTTAATCGCGTGAAAGACGATTTGCAAGAACTGGCAGTGGTCGAATCCTTCCCAACGAAGATCGAAGGCCGTCAGATGATCATGGTGCTTGCTCCTAAGAAGAAACAGTAAGGCCTTCAAGTAACAATTCTGTGAAGCCTTCGGGCTTCACAGGCTTTGTTCGCCTATGTTTCGTTTATTAACAATGCGAAGTGGAAGTTATTAAAATGCCAA
STnc540	Sittka08	1419369	1419570	202	TCAGATCCAGGCATAACATCCATCAGGGTGTATTGCGGCAGATACGCTGCCATCCCGAAAGTAGATCAGCGGGATGACAGCGTATTTGTCAGCCTGAAAGATGACCCGTATAACTAAAAAGGCCGCATTGCGGCCTTTTTTCTTTCAAGTAAAGGATACCCACCGTAAAATCACGCTACCTCTTTTCAGCTGAATGGATAAC
RprA	RFAM	1444831	1444938	108	TAAAAAAAAAGCCCATCGTAGGAGACGGGCAAAGACTACACACAGCAATTCGTTGTTTCACTCAGGGGATTTCCATGCTTATAAATCAATGTGTTGATTTATAACCGT
rydB	Papenfort	1450426	1450520	95	GCCCCTTCAAGAGCTAAGCCATTAAGAGTGCCGGAGATAAGCGCCGGATGGGGCCGGAACCCTTAAGCCTGTATTGAACAGACTTAAGGGTTTTT
STnc730	Sittka09	1505384	1505672	289	AGTTTCTCCATCACTGGACGGTGATCAGAACCTTAAAACAGCGTAGACGCTTTTTTGGCTTTGTGAGAAATCCCACGGACAATTCCGTGAGCCAGTTATCCGACGTAGAACAGAGGAAGGGAGGAGCCCTTGCCGAAAAGGCCATCCATGGTGAATCGGGAACGCTCCGGTTCCCGTTAATGCCTAATAATTATCGTAATATAAACAACCGGGAATCAGTATAGGCCGCAATTTTTGATGATTCAACCGAAAATTGTTAGCGTGCTAATTACCAGCGGTTAACAAGTCT
STnc550	Sittka	1508946	1509412	467	TACATTTCACTCCAGACCCTCGCTAAGCTCCTGAGAAACGCCAGGTAAACGTTTGCCTACACACACCCTAATCGCAACATCAGGGTTGCGGCACGCCGGAAAAACGACACGGAACGTCAGGAAGGGGTCAATGGCCGTTACGCTAATTCAGTAAGCCTGGAATTTTGTCTGATCTTGAGGAAAAGGGGAAGCGTTAAAAACAGTTATCAATATAAAACATGAGAGATTTTTGTGCGGGAATGTGCAAAAATGCGCTATATCACTTTTTGTGTGGGAATAAAAAGGAGAAAACTTGATGAGTACCGACCTGAAATTTTCGTTGATTACTACGCTGATTGTTCTGGGCGTGATTGTCGCAGGTGGATTAACGGCCGCTCTGCACTGATTTCCTCTCTTCTG…
STnc560	Sittka08	1593723	1594413	691	CGCGCGCTAACCGGCAATCTCCAGGTCAGCCATACGGGGCACGCGGCTGGCCTGATACCATGGGTCTTGTAAAAGCGCCTGGGGGACAAAAGGTCCCATAATGTCTTATTCAGGTCTGGTTGCGTATCGTTTAAGCTTCATTGATATTGACGGTGCTACAGTCGTTAGCGATCCGTTATCCTCGCAAGAATTTGCCCGGTAGCGTATAAGCAAAACACAAATCTATCCATGCAAGCATTTACCGCTGGTGAACCGGCGGTTTTTTTTTTGCCTGCCATCCAGACAAAAGCGGCCCCTTGCGCAACGATGCAGCAAGGGGCCGGCTCTGCGAGGGATTATCTCCGTTCATTAATCATCCCATTTGTGACTGAACCAGGCGGCCAGAAATCCGGAAAATAA…
STnc170	Pfeiffer	1605784	1606116	333	CCTTCTATAAAACTACCCCGAAAAGGGAGTAGTGCAATTAAGAATATCGTATTTGTTTGTAACGGCATGACTCAAAATATCAACATTTAGAGTTTCAGTATTGTTGTTGTCCATTGACTTACTTTTATTTTTATTACCACTGGTAAATAGTTAATCTTATGAATAGTGATACACAAATGACCGTTTGCGCTATGTGATAATTAACCATAGTAAAAATACACGAAGCGAAGAAGTGCTATTTCAGTAGTACTGATATTTTCATAACGCTAATTTAAAAATAAATGTAAACGTAACAAATTATACACAAAAATAAGAAGGGCTGTGGCCTCAACT
isrF	Sittka08	1629871	1630160	290	AAAAAAACCGGCCACTGTGACCGGTTCGTCGCGCAGGTTTTTGGCTCAGTGGGTTTTACCCTGGTCCGCTGCTTTTTCTGACTGATGTTCTGCAGCTCTGACAACGGCTATAAACGCTTTGATACCCGGATCCACATCCGGCGACAACATGCGCATTGTTGATTTGGCATTCCTGCCGAACCTCGTCAAAAATCGCAGGATAACCGAACGTGACTTTAATCAGCGTGCGCAGCATCCCTTTGGCCACTTCCATTTCACCCGCCATAATTCGCCGGCGTCCAGGTCGTTAT
rydC	Sittka08	1729673	1729738	66	CTTCCGATGTAGACCCGTCCTCCTTCGCCTGCGTCACGGGTCCTGGTTAGACGCAGGCGTTTTCTG
MicC	RFAM	1745671	1745789	119	TGGAAACAAAAAAAGCCCGAACATCCGTTCGGGCTTGTCAATTTATACGCTGGAAAGCAAAGGTTAACGCAATGGCCCAGCGACAAAATGAATATGTGACAATAAAGGCATATAACAGG
STnc580	Sittka08	1749662	1750147	486	AATTTACTCTCGCGGTAACGACTCATAGTCAGCAGGCGCGTATCCTCGCAGATCCGGGCGTTTGATGCGACATTTTAATCGGTTCTTCGTCCGGCGGCGGGTCGGGCATCGGCTGAGGACGGGGAAGCGGCTCAGGAATGGGAACAGGGTCAGTGGGAATCGGGTCCGACAAGGACGAGTGTAGATATAATAAGGTCAAAAGACAGCTCATATTACCCTCCAGAATGTCATTCAGACTCTTAAAGGGTAGACGCAGATAGTCTACAGGCAAAAAAAAGCCGACTAATCTAAGTCGGCGTCGTACGAATCAATTGTGCTATGCAGTAATTCAAAAAAGGAAGTAAGACAATATGGAGCGCAACGCCCATCGCTTGACGTTGCATTCACCTGCGAGAGAGA…
C0343	RFAM	1749734	1749808	75	TTTTAATCGGTTCTTCGTCCGGCGGCGGGTCGGGCATCGGCTGAGGACGGGGAAGCGGCTCAGGAATGGGAACAG
STnc180	Pfeiffer	1807565	1807776	212	GAAGATGAAAAAGCCCGATAAATAACGCATTATCGGGCTTTGACGAGATTAGACGGCAATCCAGATTAACTCGGCCCAGAACAGTAGCGATAATATAAACGCGCCAGTCCATGACCAATACTTTATATTTGACGTTAACATAGGCGACACCAACTGTGTTTAATCAATACTGAGAGGCGCTCAGCACACGGTTGCTGCGGTGTAATAAGACA
Trp_leader	RFAM	1818432	1818527	96	CACGGTTGGTGGCGCACTTCCTGATAGCGGGCGGTGTATGAACAGCTGTAATCAGCCAAACGATACCCGGCCCGCCTGTTAAGCGGGCTTTTTTTT
RtT	RFAM	1852698	1852823	126	GTTTGCACTTGTCGGGGAAGGGTGAGAACCTTCGATTAAGGTTCGACTCGAGCGAAAGAACGTTGCCAACGGTAACGGCCCGTAGGGTGAGGAGTGAAGCGACGAATAATCCTTCCTCCACCACCA
RtT	RFAM	1852986	1853116	131	ATATCTCTCTGTACGGGAAGGATGAGAAGCTTCTACCAGGGTTCGATTCGAGCGCAGCGAGAAAGCGTTGCCGCAGGCAACGACCCGAAGGGCGAAGCGCGCAGCGCTGAGTCATCCTTCCCCCACCACCA
RtT	RFAM	1853160	1853290	131	ATATCTCTCCGTACGGGAAGGATGAGAAGCTTCGACTAAGGTTCGATTCGAGCGCAGCGAGAACGCGTTGCCGCAGGCAACGACCCGAAGGGCGAAGCGCGCAGCGCTGAGTCATCCTTCCCCCACCACCA
RtT	RFAM	1853334	1853465	132	ATATCTCTCTGTACGGGAAGGATGAGAAGCTTCGACTAAGGTTCGATTCGAGCGTCAGCGAGAAAGCGTTGCCGCAGGCAACGACCCGAAGGGCGAAGCGCGCAGCGCTGAGTCATCCTTCCCCCACCACCA
RtT	RFAM	1853509	1853639	131	ATATCTCTCTGTACGGGAAGGATGAGAAGCTTCGACCAAGGTTCGATTCGAGCGCAGCGAGAAAGCGTTGCCGCAGGCAACGACCCGAAGGGCGAAGCGCGCAGCGCTGAGTCATCCTTCCCCCACCACCA
sroD	RFAM	1915175	1915263	89	AAAAAAACGCCGGCTTAACCGGCGTCTCTCGTTAGCTGACTTAACGCTCAGGCTTTATTGTCTACTTTGCCACGGGCTTCGTCACGCAG
yybP-ykoY	RFAM	1931931	1932054	124	TGCGCCGTCAATTGGGGAGTAGCCGATTTCCAGACTCCGGAAATGTACGTGTCAACATACTCGTTGCAAAACGTGGCGCGTACGGACCAGCCGCCGCTGGTCAGGCGAGACCATAGGCGCATCA
STnc190	Pfeiffer	1937518	1937652	135	TGTTCATAAGTACTGTTAAATAATATTTTAATAACCGTTAAATAAGCCGACAGATATTATCTACTTTTACGATTTCATCCCACCCGATGTTATAAAAAAAGCAGCTACATTTTTCGTAGCTGCTTTTTTTTAACG
ryeB-SraC-RyeA	Sittka08	1968053	1968155	103	AAAAAGAGACCGAATACGATTCCTGTATTCGGTCCAGGGAAATGGCTCTTGGGAGAGAGCCGTGCGCTAAAAGTTGGCATTAATGCAGGCTAAATCGCCTTGC
STnc200	Pfeiffer	1979550	1979598	49	GTAATAAAAAAAGCCTCGCAGGTGAATCCACACGAGGCTTAAAAGTGCA
STnc210	Pfeiffer	2032404	2032580	177	GATAAAAATAATTTTTTTGCAGGCAGTTGGATGGCAACCATCAGGGGCCAGATTAACACGAAATGAGGAGGATTCCGGAAGTTAACGCACAAAAGGAGGATCAGGGCGCAGATTTTCCGCCAGGAAGCGCTCGCCCCACACAAAAGCGAGAGATGGGTTTCTCGCTATATTATACTC
STnc490k	RFAM	2046203	2046326	124	CTTTTGATTTCTTGTTGAACTTTTGCAGTTGCCAGACCGCAAGATGTTTTAACAAATCAAAAGGGGTTTTAATAACTGGCTTAAAGCTGAAAGCTTTCCGGAACCCCCAGCCTAGCTGGGGGTT
dsrA	Papenfort	2068649	2068736	88	AAAAAAATCCCGGCCCTACGGGTCGGGATCAAACTTGCTTATGCAAGAAGCACTTGAAAATTCGTTACACCAGGAAATCTGATGTGAG
rseX	Sittka08	2077175	2077269	95	TTATCAGCATTAAGTGTCAGAATGATTCGGTTATTAGCCTTTTATCATTTATTTTATCATTACCCACATTACCGGCATTTATGCCGGTTTTTTTT
STnc220	Pfeiffer	2078990	2079068	79	GGGCATAAAAAAGCTCCTGTACGGAGCTAATATGAATTATTTTCTAAAATCTGGCGGAACCTGCCCTGAGCGAATGTAT
STnc690	Sittka09	2084293	2084457	165	CAGATTTTAGTTTCGGGACATCCTGGCGAGTCCGGAGACGTTTAAAAAACAAGAAATTATCTTTACCCGGTTGATCTGATAAGGTTTGCCGGGTTTTTTTGACATCCATAGTTTTTGGGGCTTAATCGGGCCTCACGGTTCGTTGAGTAAATGGAGCCCCCTCCT
Cobalamin	RFAM	2113898	2114073	176	TGTTGGTTATCACCGACAGGCAGGTCTTCTGGCTTAGCGTCCTCCTCGCCCGTCCTTCCCAATCTTGCGATCAGTGGTCTTTACGGGGTCGTCAGCATCACAGCAGCGGGGGCTGCGGGGGATTTTCACCCCCTTCCCTACCACAAATGTGGCAAACCTGTTGGTTTACGTTATGG
STnc230	Pfeiffer	2115370	2115452	83	TTATTACCATTATCCTGGCCCTGATAAAAAGTACAATGACAATATCAAAAGTCTCCCATTGCTGGGAGACGTTTTGATCAGTT
STnc240	Pfeiffer	2147333	2147409	77	GCAAAAAAATAACCGACGCGTATTAAAACGTCGGTTAGTGTCATTTTTTGCAAGCGGCGTATTCTGCCCTAAATTGA
STnc700-His_leader	Sittka09	2149256	2149614	359	CCATTTTCTCCTGACTTTAACGCCTTATACATAAGGCTACGCCAGCCCGCCGTGACTGACAATTCATACTATAAATGCGAAATGAAAAAAGCGCTTGCTTTAAGGCGTAAAAGTGGTTTAGGTTAAAAGGTATCAAATGAATAAGCATTCATCGGAATTTTTATGACACGCGTTCAATTTAAACACCACCATCATCACCATCATCCTGACTAGTCTTTCAGGCGATGTGTGCTGGAAGACATTCAGATCTTCCAGTGGTGCATGAACGCATGAGAAAGCCCCCGGAAGATCATCTTCCGGGGGCTTTTTTTTTGGCGCGCGATACAGACCGGTTCAGACAGGATAAAGAGGAACGCAGA
ryeC-QUAD	Sittka08	2213871	2214016	146	TTGACATTATTCTTGATGTGGCTTAACGTCAGGAGTGAGGGTAAGGGAGGATTCCTCCTCCCCCTGGTGTCTTAGTAAGCTGGTAGGCTAATCACTAAGAGTATCACCAGTATGATGACTACCTTCATCATAACCCTTTCCTTATT
cyaR-RYEE	Papenfort	2231131	2231216	86	GCTGAAAAACATAACCCATAAATGCTAGCTGTACCAGGAACCACCTCCTTGGCCTGCGTAATCTCCCTTACGCAGGCTTATTTTTT
TPP	RFAM	2241877	2241973	97	ACGAGCAGTGTCAGACTTCCCTACGCTGGCATTATCCAGATCAGGTGGTACGGGTATTTCTCAGCCTTCACAAAGAAGGGCACCCCGAGTCGTCAAG
STnc740	Sittka09	2242570	2242831	262	AAAAAGCCCCCTCATCCAGAGGGGGAAATACAGCCCCATGTTACTTTTTTATTAGCCCTTAATCACTCTATCCCCTTCAAACTGCCTTTTTTGTTGACTGCCTTCACTACCCGATTCGCTCTGGATCTCGCCCTTTTGAAACTACCGCATACCACATTAAAATTTATTGCAGAAAGATTGTCATCCCGGTCACTTATTATTGTAAGTGACCGGAAGTTCATTCACCTATCGCGCCATATATCTTAAATGTTTTTCATATATA
isrG	Sittka08	2344732	2345013	282	GTTTCGCGGCCTCTTCGGCTCAGGTTGCCAATTCTCCGGCTGCAGCTCTGCTTTGCGCTGCCAGTGATGCGCTGGTATCAGATGCGGCGGCGTGGGTGGATGCCTCCGATGCTGATGACTAGGCGGCTGCCGCCGTTCTGGCTGTGTCAGCCGACGCCGCGCTGGCTGATGCCTCCCCGGCTTTTGTGGTCGCCGTACCTGCGCTGCTCTCCGCAGATGCTGCGGATGAAGCTGCCGACCAAAATTCCCCTTGAAAACCAGCCTGTCAGGGCTGGTTTTTTT
micF	Sittka08	2366913	2367005	93	GCTATCATCATTAACTTTATTTATTACCGTCATTCACTTCTGAATGTCTGTTTACCCCTATTTCAACCGGATGCTTCGCATTCGGTTTTTTTT
isrH-1	Sittka08	2394303	2394753	451	AAAAAGCGCCGGAGCCCCTCCGGCGCCATTACCCTACTCACCAGGGACGATTTTCCATCAGACATATACCCTTCATACTTCAAGTTGCTTATGTGTTGGCTACGGATTATTTTGGGTATAAACGCGGATGTCTCTTTGCAATAACCTGCCCTATTTGGTTAACCATGACCGCTAACCCACGGTGGCATGACAGATAACGACGTTACTGTTTATAGAGCAATATCTCTTGTATCGACGCGTTACCAGCCACCTTTAAAGAGGGGGATAACTGAATATCCCCAATAATAATTGAGTGTTATGTGAATAATAAGAAAATCAGGTCTATGCCTGATTTAATATATCCCCCGCTAATAATAATATTTTTACAAATAATTATACATTACATCATATTCGCTACTT…
STnc250	Pfeiffer	2596789	2596882	94	GGGCACAAAAAAGGCGACTTTCGTTGAGTCGCCTTTTCTTATCCCCTATGGGAGCGCGGTGCCTTCCAGGCATTTATTTACGAAGCATGACTTC
sroE	RFAM	2656165	2656256	92	ATAAAAATGAACCCTCAGCGCTTCCCCGAACGAACCGGGAGCCATGCGGGTTCAATCATACACGGGAAGCGCGCCGCTTCCCATCACGTTCT
ryfA	Sittka08	2674934	2675228	295	CGGCCCTTTCCGCCGTCTCGCAAACGGGCGCTGGCTTCAGGAGAGGATAACCCATGGCCGTAAGCGCAGGCACACCGTAGTGCCTGCTATCACGGCATTATCGCCAGCGGTGCTGCCGTGATGCGGTCTTCGCAAGGACCGCAACATGAAGGTACGATGCTTTTGTGTCGTGCTTCTTGTTTCTGGCACGTTGTGTCTTCACGCAGACAGAAGCTACCCAGGTAATTCTGTTCCCGTAACGCTCAACGTCCAGAGCAGGTAAGCCAGGAGGCCGCCCTGTTGGGCGGCTTTCTTT
glmY-SraJ-GlmY-tke1	Papenfort	2707664	2707847	184	AACAAAGCCGGGCTAAACCCGGCTTTGTTATGGAATAAGGCGGTGCCTAACTCGACGTTTCGCCCGGAGGTTGATAAAGCTACGCTGTTATCAGAAGTTGGACGGCAGGCACCTTGTTGTGCGTCATTCGAAGTTTATGTAGCGCGTCCCTAAGGGGCTGACATAAGAAGGTGAATGAGCCACT
rncO	RFAM	2725453	2725664	212	GATTAAAAGTGTAGCCCAGCTTCCGTTGAAGCCGATTAATTACGATGGGGTTCATGCGATACCAATAAATGAATGCGTCAACAATCCAGCACACGAAACAGACCTGATACACGTCATCTGTCCTGCCGCATCGCTGCAGCGGAAAGAAGGTTGTCTATAACCAACGCTGTTTCGTGTGCCGTGGCGACCAAACGGCGCCAACCTAAAACTTC
isrG	RFAM	2736072	2736350	279	GTTTTGCGGCATCTTCTGCTCTGGTGGCTGCTGCTCCGGCAGCAGTACTGCTTTGCGCCGCCAGTGATGCGCTGGTATCAGATGCGGCGGCGTGATTGGATGCCTCCGATGCTGATGACGAGGCGGCTGTTGCGCTGGCCGCTGCTGTACTTGCTGACGTTGCAGCGTTTGTCTCAGATATTTTTGCTGCGGCTGCCGATGCGGCTGCCGCCTTTTCCGACGCTGCCGCCGCAGTGGCTGACGCACCTGCATCACCGGCACTGGAAGCCGCCTGCGTTT
isrI	Sittka08	2761329	2761576	248	AAAAAAGGCCGCCGAATGGCAGCCTCAAATGGAATATGTATTAAATTGGAGGTTCTAACGGTCCCGCCAGAATCTCAGCCTCTCCGTTGTGACAAATGTCATCGCCCTGCGTCAGATGCCAGACACCAATAATAGTCTGACCAGTTTCCAGGTCCTCGGTTACGCCGTGGGTGTAGTAAGCAACCTGAACCCTGCCGTTGTGCTGTATCCAGTAGAAGCCTTCTTTCATTCTAATCTCTCCTCTTCTT
isrJ	Sittka08	2761957	2762031	75	AAAACCCCGCACGATGGCGAGGCTTGAATTTGTTTGGTCGACGATTGAAGCTATGGCGACGATATCAGATTTACA
isrK	Sittka08	2762791	2762867	77	AAAAAACACGCTCGCGGCGTGTCTCTGTCGCGGTGAAATTCCGGGACGCCAATCCCGACGCCAGATTTTGCTGGCGT
isrB-2	Sittka08	2770872	2770965	94	AAAACGCCCACCGAAGCGGGCGTGCCCTGTCCGGTCCAACCGACCAAAGCGAACCGGACCTAACAACCAGATATATCGGGGTGCTGTTAAGGCA
PK-G12rRNA	RFAM	2797271	2797378	108	ACTATGACCTGCTTTCGCACCTGCTCGCGCCGTCACGCTCGCAGTCAAGCTGGCTTATGCCATTGCACTAACCTCCTGATGTCCGACCAGGATTAGCCAACCTTCGTG
isrL	Sittka08	2839055	2839399	345	AAAAAAGCCCCGAACGCCACGACGTTCGGGGCAACAAGCGGTGATATTTAAAAGGGATAAACTATGGGAAGAGTCGCGCCTGTCGCCATCGTACTGGCATTTGCTTTGTTTCATCACCAGCCCCGGGGCGCAGAAGCGCCGCCAATGATTACATCCGAAGGATTAGCAACGGACCAGATGCTTCCTTCGCTGGATGGCTCCGCCGCTGAGTTGCCGCTCAGCGCCGCCGCGCCGGGCAACCTGACGCTCAATGACGCGGTCAATCGCGCCGTTAACTGGCATCCTTCTATTCGCGAAGCCATCGGCAAACTGCTCGCACAGAATGAACAAATAGAGGTCGCCAAA
tmRNA	RFAM	2843947	2844308	362	GGGGCTGATTCTGGATTCGACGGGATTTGCGAAACCCAAGGTGCATGCCGAGGGGCGGTTGGCCTCGTAAAAAGCCGCAAAAAAATAGTCGCAAACGACGAAACCTACGCTTTAGCAGCTTAATAACCTGCTTAGAGCCCTCTCTCCCTAGCCTCCGCTCTTAGGACGGGGATCAAGAGAGGTCAAACCCAAAAGAGATCGCGCGGATGCCCTGCCTGGGGTTGAAGCGTTAAAACGAATCAGGCTAGTCTGGTAGTGGCGTGTCCGTCCGCAGGTGCCAGGCGAATGTAAAGACTGACTAAGCATGTAGTACCGAGGATGTAGGAATTTCGGACGCGGGTTCAACTCCCGCCAGCTCCACC
isrM	Sittka08	2905050	2905378	329	AGCTTCATGCTTCTTTTTTAGATAGTTTGTTGTTCGTGCCTATCGTACACTTTGCGACTGTTCGTTTTGCATCTATTCCAAGCATCAATCAATACAATAAATTTCAGCACCATAAAGATAATAATAAAAATCAACAAGATACGAAAACCCCTTCCATATCAACATCATCACCACCCTTTTTGCGCCTTCCCTTCCCCGCAAAAAATAAAAATCTCCAACAAACTCAACCATCTCCCCCACCAATTACAAGGACGCCAGCCACTTTTTAGTTGTTTGAAGTTCAATGAAGTCTACTAAGCCCGCACAGCACAAGCTCTGCGGGCTTTTTT
isrN	Sittka08	2906925	2907067	143	TAATAACGGGTTCGTCACGTGTGTTATCCGGACGGTAATGATAAACCGTTCTGCTCAGGTTCAGGCTCCGGCAGGCCTGACGGATACTGAGTCCGAATGCCGTTATCAGATGAGTGACCAGCTCACGCTTAAAGGCTGGTTTT
STnc260	Pfeiffer	2966073	2966247	175	TCAATACACTCTGGCATCGTGAGTTATCCGCCTTTTCTGTTTACCAGATCACATTTTATTATTTAACAGGCCAGGCATTACTTAATTTAAAATGTATTCTCGCCGCAAATATAATAAACGCAAATTATATTAAGCAATAAAAAACCCCGGCCATAAACCGGGGTTAATTTAAATA
micA-SraD	Sittka08	2966853	2966926	74	GAAAGACGCGCATTTGTTATCATCATCCCTGTTTTCAGCGATGAAATTTTGGCCACTCCGTGAGTGGCCTTTTT
RtT	RFAM	2969799	2969900	102	ATCCGGGAGGATTACTCGCCTTACGGCTCGCCCTTCGGGCCGTTGCTGACGCAACGTTATCCTTCCTGGTGCCAGCGGTGATTATAACTATCTTATCTGCAT
RtT	RFAM	2970063	2970204	142	TGGTGCATCCGGGAGGATTACTCGCCTTACGGCTCGCCCTTCGGGCCGTTGCTGACGCAACGTTATCCTTCCTGGTGCCAGCGGTGATTACCGCTATCTTATCCGTATCTTCATCACTGAAAGTACGGAGAATATGGTGCAT
STnc590	Sittka	3010807	3010966	160	CTTTAACTTTTCAGATTTAATATATTGCCTGCAAAAATATGCCTCAATGATTGAGCCAGGCTACCAACCACCTCCGGATGATTATATATAAGAATTACTACTCAAAAAATCTTTTTTATAATAAAAGCTCAACACATGGTCATAAATGATAAAAAATATT
STnc600	Sittka	3018766	3019855	1090	CATTTTTTGTATCTGTCACTTAAGTAAAGATTTTTATTAAAATTGTAATAATTTAAAATTCAGACTGCGCATTAACACGCTCTATCAGGATGGGAGGCTATTCAATATCATTGTTCTGTCCGGAAGACAGCTTATACTGATATCTATGGTAATTTAAAGTAAGGCTGATTATATAACACGATTTTTGTGAACTTGTCATCGCTATGATGACTGGTAAAACGATATTGCCTTATTCACAGCGTAAGAATTCGTCCAGATGACACTATCTCCTTCCGGCTTTAACCCTGTGGATTAAGGCCGGCATTTTATTCATATTTATACATCATCCGTTCCCTCTGAGAACTATTTGCCTGAACGGTTTATACCGAAACAGTCACGCTTGTTAGCTTTCTGCCAGGC…
invR	Sittka08	3044924	3045014	91	GTCACTTTTACGGTTGGCCATTTGTCTCTTACGTTGCATTTATCAATCTGCTTTTTGATACAGCAGCACCTCGCTGCTGCTTTTTTTATTT
csrB	Papenfort	3116697	3117059	363	AAAAAAAAGGGAGCACTGTATAAACAGTGCTCCCGGTTCGTTTCGCAGCATTCCAGCTACTTTTCGTGCTCCCTGCTCATCCGTGACAACTTTTCCTGTGACCTTACGGCCTGTTCATCCTGAACGTTTGCATCCTGCGCACATCGCCCGATGTGATAGCTTCTTCCTGAAGCGTCCCTGGTCATCCAGACCCGCCGAACATCCTGATCGGCTCTCGTTCTCCGTCCTGGAGGTGTCCTTTAACGCATCCTGCGCTTTCCACTTTGCTTCATCCTGAAGCCTTTCCTTGTAACACCATCCTGGCGTGTCCTGCTGAAGCGTCATCATCCTGACGTTCGCTTCGTTGTACGACTCCCTGTCGAC
gcvB	Sittka08	3135317	3135522	206	ACTTCCTGAGCCGGAACGAAAAGTTTTATCGGAATGCGTGTTCTGATGGGCTTTTGGCTTACGGTTGTGATGTTGTGTTGTTGTGTTTGCAATTGGTCTGCGATTCAGACCACGGTAGCGAGACTACCCTTTTTCACTTCCTGTACATTTACCCTGTCTGTCCATAGTGATTAATGTAGCACCGCCATATTGCGGTGCTTTTTTTT
SraE-omrA-omrB	Sittka08	3170122	3170208	87	AAAAAAAACCTGCGCATCCGCGCAGGTTGGTGCAAGAGACAGGTACGAAGAGCGTACCGAATAATCTCACCAATCAATACCTCTGGG
STnc280	Pfeiffer	3179540	3179622	83	CGCGGCAAGACGTTCCGCGCTATAACGAAAAAGGGGGTTCTGTCACTGGCTTTGCCCTCGTGATAGAGGGCTTTTTATGACGG
STnc290	Pfeiffer	3194914	3194996	83	ATAGACAAAAAAGAAGGGAGCGGTACTCCCTTCGTAAACATGTCAGAATACGACATTTTGGTACTCTTTTATTTATTATCTGG
isrO	Sittka08	3198380	3198580	201	ATGCCCAATCCATTGACGCCGGAAAGGGGCCGCGTGGATGATGATGCCGCGAATATCCGATATGCCAGCATAATATCGACTCACGGCACAATGGCGCTCGTCTGCGTTCTGTCAGGGCCTGTTTTGGTAATGCCTTTCTTTCTGTTATGCGCTACGCTGATCGTCTGAGTATATGGCCTGGCCATGCTGCCGGGTCATTTT
ssrS-6S	Sittka08	3222098	3222280	183	ATTTCTCTGAGATGTTTGCAAGCGGGCCAGTCCCCTGAGCCGATATTTCATACCACAAGAATGTGGCGCTCCGCGGTTGGTGAGCATGCTCGGTTCGTCCGAGAAGCCTTAAAACTGTGACGACACATTCACCTTGAACCAAGGGTTCAAGGGTTACAGCCTGCGGCGGCATCTCGGAGATTC
rygC-QUAD	Sittka08	3222913	3223065	153	TTGACAGCGTCGCTTTTTTGACCTAAATTTCTCGGTGAAGGGTGAGGGAGGCGAACCTCCCTCCTGCGTACTCACTGTTAATATGCTGGGCAAGCGATGATTAACAGGATCAGCAGCATGATGACGTATCTCATCATCGTCCCTTTCCTTTTT
STnc750	Sittka09	3240440	3240643	204	GGCAAAAACCTCTTCTTAGTCAATATAAAAAAACCCTCCCGCGTCGTTAGGCCCGACGAGGAAGGGTTTGAATTTGTTTACGGCTCAAAGTTTACTCTGACAGACCGCATTATTGAAGTCAGTTTAGCCAGGTACAGTAGACAACGCCCGAAAAAAATATATATCCAGCGCAAATCAGTAGGCTCATACGTCCATCGCGGTCAG
STnc300	Pfeiffer	3283807	3283965	159	CTCAAAAGAATATCGTCCTGAAGGACGAGAACTCACGGCATTTTCAGGAGATGAGTCAACCGCGACAGAAAAAAATCATATTAATAATTTTAAATTATTTTTTAGAAAACCAGACAGGATTTAAATTAAAATCATTTATTTTCAAGATGTTATAAAAAA
FMN	RFAM	3358610	3358808	199	CGTTACCCTCTCCCATCCGGACTTTAACCGTCGGCCCCGGAATTACACCGGATCTGCTGACCTTTTCGCTATGGCAAAAAGCGCTCGCGGGCTTTCAACCTGCTCTCCGCGTTCCGTCACGGCGCGCCGTGATGAGAAATGCGTTAAACATCGCTGATTTACCGCCGGTGGGGAATTTCGCCCCGCCCTGAGAATAAGC
rygD-QUAD	Papenfort	3362327	3362474	148	AAGGAAAGGGTTATGATGCACCAGGTCATCATACTGATTGTTCTGTTACTGATAAGTTTCGCAGCTTACTAACAGACAATCAGAGGGGGGGAGAGATCCCCTCTCACCCTTATTCCTTTACTTTAGGTCGAAAAAAAAGCAGCGTCAA
sraF-yybP-ykoY	Sittka08	3392069	3392261	193	GCAAAGGGGAGTAACTTCATTGCCGGTCGATCGTCATTACGATGTGTGCAAAACCACATCCGGTCACCGGGCAGCCATAAAGGAATGCGTCAGCGTATTCCTTTATTGTTGTAAGTGAGACCTTGCCGAATGGCAAGGTCTATGCATAAAAGCAACGGCTAATGCCATTCGGCGTTAGCCGTTTTTTTTTTTT
STnc310	Pfeiffer	3393267	3393327	61	CCCCGTCAAAAACGCCCGACAGCGCACACCTGTCGGGCGTTTTTGTTTAACATGTCACAAT
STnc320	Pfeiffer	3404895	3404949	55	TTGACGCGTATCACAACAAAAAAGGGCGCACTTTGGTGCGCCCTTTTCTCAACTT
RNaseP_bact_a	RFAM	3414803	3415177	375	AAGTGAAACTGACCGATAAGCCGGGTTCTGTCGTGGACAGTCATTCATCTAGGCCAGCAATCGCTCACTGGCTCAAGCAGCCTACCCGGGTTCAGTACGGGCCGTACCTTATGAACCCCTATTTGGCCTTGCTCCGGGTGGAGTTTACCGTGCCACGGACTGTTACCAGCCGCGCGGTGCGCTCTTACCGCACCCTTTCACCCTTACCTGATCCCACTTACGTGGGCCATCGGCGGTTTGCTCTCTGTTGCACTGGTCGTGGGTTTCCCCCCCAGGCGTTACCTGGCACCCTGCCCTATGGAGCCCGGACTTTCCTCCCCTCCGCCCGTCTCCCCGAAAGGACGACGACGAAGCGGCGACTGTCTGGTCAGCTTC
SraG	RFAM	3451439	3451606	168	CTTCTGCGCATCCTCGCGACTAATGACAACCCTAACCCTGATATGGGTAAAGCCTCTCATTAGCCGCGCGAACCTCTGCAACGGAAGATCATTCATAGCAACAATACATTAGTTTCCAGCGAATTGCTGCCATCTGCTGGAAAAAAGGGGCCATGAAGGCCCCCTCTT
S15	RFAM	3451837	3451952	116	TGCGTCACGACCGAACTCAGAAACGATTTTAGCTGTAGCTTCAGTACTTAGAGACATTTTAAAACTCCAAAGTATTTAAGAATGAGAGGACGCCGATCTCTAATTCAGCGATCCCA
STnc610	Sittka	3458296	3458578	283	GCCCACCCCCAAGACATAAAAAAAGGGCCTAAAGCCCAGTTATTCTGTAGTCAGATAACAAAAAACCCCGATAAATCGGGGCTTTAGATAACTGAACCCTATAACCGCAACGGCGGTCTGGTGTACCTTCCGAAAGAATTTTTTTCAAATCCAGCTACGAAGGACATAATCTTCACAGTATATTTGAAAAAGAACTCTAAGGGAAAGTGGTTGCGGGGGCCGGATTTGAACCGACGACCTTCGGGTTATGAGCCCGACGAGCTACCAGGCTGCTCCACCCCGC
STnc330	Pfeiffer	3468497	3468553	57	AGCAAAAAAACACCAACCCGGGCGCGCAGTCCCAGGTCAGCTACAATTTCCTCTTTG
sraH	Sittka08	3490383	3490500	118	GTGCGGCCTGAAAACAGGACTGCGCCTTTGACATCATCATAATAAGCACGGCGCAGCCACGATTTCCCTGGTGTTGGCGCAGTATTCGCGCACCCCGGTCAAACCGGGGTCATTTTTT
SSU_rRNA_5	RFAM	3571451	3571982	532	CGATTAACGCTTGCACCCTCCGTATTACCGCGGCTGCTGGCACGGAGTTAGCCGGTGCTTCTTCTGCGGGTAACGTCAATTGCTGCGGTTATTAACCACAACACCTTCCTCCCCGCTGAAAGTACTTTACAACCCGAAGGCCTTCTTCATACACGCGGCATGGCTGCATCAGGCTTGCGCCCATTGTGCAATATTCCCCACTGCTGCCTCCCGTAGGAGTCTGGACCGTGTCTCAGTTCCAGTGTGGCTGGTCATCCTCTCAGACCAGCTAGGGATCGTCGCCTTGGTGAGCCGTTACCTCACCAACAAGCTAATCCCATCTGGGCACATCTGATGGCAAGAGGCCCGAAGGTCCCCCTCTTTGGTCTTGCGACGTTATGCGGTATTAGCCACCGTTTC…
Alpha_RBS	RFAM	3585700	3585811	112	ATCAGGAATGTTAATGCCTGCTATACGGGCCACTATGCACTCCTACTATTTAATATGTACGTACCATGCTGAAAAGCCCGTTTTCAGGATACTCAAATGGAAACGTACAGAC
STnc340	Pfeiffer	3635756	3635884	129	ATAGACAATAAAGGCCGCTTATTATTAAGCGGCCTTTTTAAATCATATCCCCTGGTAAAGATAAAGTCCTTATTTGGACTACCTGGATGATTCATTAATTGCTATCGTACTATACGCTAAATAGATCTT
STnc760	Sittka09	3663454	3663889	436	TCGGGTAATACGCAGGCCGGGTTACTTCTTATCCGGCCTGCGATTTTGCAATACGTCCAACCCTTTCTTTTTTAATTAACAATTAAATCTTACCCATTAGAATCTGTTAATTAATTTCCTTCTGCTATCCGCACTATTAATTATCACTTTATTAACAGATGAAACCTTAATTAAACATTAAAAACGGTGAATATTTGCACATTAGAGGTATTTGCAAAAAGACAAATAAATGTTGAGCCATATCAACATCGGCGCAAATTATCGCTTATTTGTACATTCCGTCACATTTTAATCGTTGAAGATAGAAACCATTCTCATTATCATTGTGTTGTTGATTATTTACTCTTTCCTTCGTTGGCTAAACATCGGGTCTCCTGCCGCCCCCCTGAGCGCCGCATG…
ryhB-1	Papenfort	3715401	3715495	95	AAAAAAAAAGCCAGCAAAAGCTGGCCAAAATAATACTGGAAGCAATGTGAGCAATGTCGTGCTTTCAGGTTCTCCGTAGGGGTTCCCCTGAATGC
STnc770	Sittka09	3756764	3757068	305	AATCGACCCGCCGTAATCCCTGTTGTCTAACCATGCGTGTCACAAAGTCCGCCGGGCGTGCGCTCAGCGGGGGTTTCCATTCGGGATAAGAATGAAAAAAGAAAAGGGGCCAGACGACGAACAGACGCCGATGAAGCGCTCGCCGTCAAAGGGAGTGAATGATGTAGGTACCCGGAAAAGAGGGAGTAATGTTGTCATCATCAGCGTTCCTGGCCGTAAATGAAACACGCATACTCATAACTGCTATAAATCGATACTAACACCTCTGTCCGGGATGTCTATTCGCTTATTGTTTGTAATGGTAC
STnc350	Pfeiffer	3761373	3761440	68	TATCAACAACAACGCCCGCTTATGTGGGCGTTTTGTTTATCCCCCCTTCTTCGCAGTACTCAGTACAT
STnc360	Pfeiffer	3780254	3780402	149	TTTAAAGTAAGGAATATCTTATTAGCGCGAACAGCTAAGGCTAATTTGAATATTAATTTAATGAAGAGTACGCCTGGCGCGTCACAAAGGAAATATCTGCTTTTCGCCTGATGTGTTACAAAAAATAAAGTAGCACATTTTGTTAAAAA
STnc710	Sittka09	3808100	3808672	573	ACCGAAAAAGGCCGCAAGGTTTCCCCTGCGGCCTGGTTCGGGCGCATGTTGCCATTACGGCGGACAGACGCTCAAAACGCGTTACTTCCTGTCACGTAGCCAGTTGACGATCACACTGGCGATAATGCCAGCAATGATCGGCGCTGCCAGATCGTGCCAGAAGACCACGCCCAACTGCGTAAGCGTCATATAGCCGCCTTGTTGCAATGGCAACCGTTCGCGGCTATCCTTAAAGTGTTTGGGTTCAAGTTAGCCCCCGTCAGGTTGCCAGGTTTATACCAGTCAACGTGCGGGGGTTTTCTCTATCCAGCAACCTATGCCGCCGGGGATCAAACCCCCGCAACATTGCGCCTCACCGGGTAAACCCGGCTTGCTGCTGATATTACGGCAAAATCCCCG…
RtT	RFAM	3820240	3820373	134	CTGCCGGTGATAGAGGATGACTCGCCACTACGTGGCTCGCCCTGCGGGCCGTTGCTGACGCAACGTTCTCTCGCTTCGCTCGAGTCGAACCTCTTGCCCCCGGAGGTTCTCATCCTCGTCAGACTTCAGATACA
STnc780	Sittka09	3837365	3837735	371	AAAAATGCCCGATAACATAATGGGTTATCGGGCCTATAAAACGCCAACAAGATAAAATTAACAGAGTGCCTTGAGAATGCATAACGCCACAAGAATGGCAGAGGTGGGCTCACTTTGTACTGACCCCAAAAACCTGGACAGATTAACCGAGGCATCAGCGAAAGAGTCCATTTAATACATGGGCTCTTTTTTGTTTCTGGCTATAACTAAATAACATTGTCCGCAATCGAATTATCCATTCCGTTGCTTTCTTGCATCACGCGGATTCCTGTCTCATCAATATTTTGTTCGTCGTATTCTTCCTGAATTTAACCTTAGACATTCTATCAAATTATCGCTTATAGCGATTTGAACATAACAGTCTTTGCATT
STnc370	Pfeiffer	3839688	3839758	71	AATTATTAGCGAATCAACTAATACTATTTATGTTATAAAAAAACCTGCCCGAGAGCAGGTTTTTGTTTATT
STnc380	Pfeiffer	3885629	3885736	108	CCCGACATCAAAGGCAATGGCATAATGCCATTGCCTTTTCACTTCCCTTTGCTGTCCTCTCCCCTCAATTGGCCCTACCAATTTTAGCCAGTTACCACAGCCTACTCA
STnc390	Pfeiffer	3902594	3902653	60	CCTAACAAAAAAGGTTGGCGAATGACACCAACCTTTTACGATGAAACGTATATCAGACCC
istR	Papenfort	3998018	3998147	130	AAAAAACCTCGCCGAAGCGAGGTTCTTACAGCGTAATGCGGGTGGTAGCCGCGAAGCACACTGTGTTATGTCAACAGCAGAAGTATACGCGTTCTGTGCAGAACGCGCAATTTCGGCGCGAATTTTGATG
STnc400-msr	Sittka08	4051145	4051340	196	ACTCTTTAGCGTTAGGCTTTGATTTATAGCCTTGTCGAGCGTTTCGCCAGACACTAACTTATTGAGTACTTTTAGGGTTGCGCTAGAAAGTTTTCTACCGATCCTAGAAGTCTCTAGGATCGGTAGAAAACTTTCTAGCGCCTCCTCTAGTAAAGAGTAAAAAACGAGCAAAAAACATTGCTCGTTTTTTTCATCA
STnc410	Pfeiffer	4072507	4072730	224	AGGATAAAACGCTCACCGGGATAAAATCCCCGCCTGCTAATGAATCATTTTCGTTCATTACCGCGCCTCTTGTCTCCTGAAAAGTAAAAACACCCGCGTATTGGCAACGTAGTCCGATGTTTTTGCTGTTTTTTTACTCCATAAATAAAGAAGATAACGTAATAAAGCGCAGGGGAGTCAGAAAAGCAAAAACCAGCGACAGAGGCCGCTGGTTTTCCGTTGCG
SSU_rRNA_5	RFAM	4100157	4100688	532	AGATTGAACGCTGGCGGCAGGCCTAACACATGCAAGTCGAACGGTAACAGGAAGCAGCTTGCTGCTTCGCTGACGAGTGGCGGACGGGTGAGTAATGTCTGGGAAACTGCCTGATGGAGGGGGATAACTACTGGAAACGGTGGCTAATACCGCATAACGTCGCAAGACCAAAGAGGGGGACCTTCGGGCCTCTTGCCATCAGATGTGCCCAGATGGGATTAGCTTGTTGGTGAGGTAACGGCTCACCAAGGCGACGATCCCTAGCTGGTCTGAGAGGATGACCAGCCACACTGGAACTGAGACACGGTCCAGACTCCTACGGGAGGCAGCAGTGGGGAATATTGCACAATGGGCGCAAGCCTGATGCAGCCATGCCGCGTGTATGAAGAAGGCCTTCGG…
glmZ-glmY	Sittka08	4141650	4141854	205	GATGCTCATTCCATCTCTTATGTTCGCCTTCTGGCCTCATAAACTCAGGAATGATGCAGAGCCGTTTACGGTGCTTATCGTCCACTGACAGATGTCGCTTACGCCTCATCAAACACCCTGGACACAACGTTGAGTGAAGCACCCCTTTATGTTGTCATACAGACCTGTTTTGACGCCTGCCCCTTAACCGGGCAGGCGTTTTTTT
STnc790	Sittka09	4187941	4188136	196	AGCAGGCCATACGGTGAAAAAACCCGCCCCTGACGGGCGGGAAAAACGGCAACTAAACTGTTTCCCGTCATAATTCGCGCAGCCTCTTTGTTGGCTGCCTTTGCTCACCCCGGGCACATAGTTATCTATGTGCCCGGGGATTCGCTCAGTTGCCGCTGCGCTGCAATGCGAGTTATTTAGGGGATATTATCTTTGA
Spf-Spot42	Sittka08	4209066	4209175	110	GTAGGGTACAGAGGTAAGATGTTCTATCTTTCAGACCTTTTACTTCACGTAATCGGATTTGGCTGAATATTTTAGCCGCCCCAGTCAGTTTATGACTGGGGCGTTTTTTA
csrC	Sittka08	4210157	4210400	244	ATAGCGAGGACGCTAACAGGATCAACGACTCAGGATGAGGGTCAGGAGCGCCAGGAGGCGAAGACACAGGATTGTCAGGAAGACAAACGTCCGGAGACGTTAGTAAAAGGAAATGGAAACAACATGGAATGTTCCAGGCTAAGGGAAAAACAGGGCGTGTTGATAGCCAACAGGGATGGTGGAACCCGTTAAGGGTCGTGAGTCAAGAAAAAAGGCGGCAGATTACTCTGTCGCCTTTTTTCTT
STnc800	Sittka09	4215325	4215598	274	TCAGCAGTCTCCTGGAAAAGGTTGCACCATTTTAGTGCATTATAGCTTTTTACCACTAAAAAGCGCGTGAGATCAGATTGTTGGTGGAGAAAAAAGCCCATCCTGGGATGGGCTGAAAGTTTCCACGGCAACTCAAAAACTCCTGACGCCTTTCACGCTGCTGCTGCGTTGGCTGCCTTCGCTTACCCCAGTCACATCGCTATCTATGCTCCTGGGGATGTGCTCAGTTGCTGCCTTGCAGCAACGCGAAATTTGTCGGATTTTTAATATACGA
STnc420	Pfeiffer	4251480	4251539	60	CGCCAATAAAAAGCGCCGATCAGGCGCTTTTTTCGTTCATGTATTCTTCATCAGGCAATA
isrP	Sittka08	4306719	4306866	148	GTTTGTCTAATGACGCTGCGCTTATCGGGTCGGTGCCGGATTGGTAATTCATTGATATTTTTGCATTCCTCTTCGAGGGCAATAAGGCGAATGTCATAACTACAATACGTTTTAACCATTCAGGCGGAAGTTAGCTTCCGCCTGTTTT
oxyS	Papenfort	4342866	4342986	121	AAAAAAAAAGCGGACCAGAGGTCCGCAAAAGTTCACGTTGGCTTTAGTTATTTCGGGTTCGAGAGATACCCTCTGAACGGGCGGTGTCTTCAAGGGTTAAACGAGAAACCGCTCCGTTCTG
Cobalamin	RFAM	4347851	4348044	194	CGGTAGCATCCGTGGGCCGGTCCTGTGAGTTAATAGGGAATCCAGTGAAAATCTGGAGCTGACGCGCAGCGGTAAGGAAAGGTGAGATGAGAGCGTAAGCAGACACTGCCTCCGGCGGGAAGTCATCATTTCTGCTATCCAGCCAACGGATAACCCTCCAAGCCCGAAGACCTGCCGGCTAACGTCGCATCTGG
P26	RFAM	4365595	4365656	62	ACCCTTCCGGTTGCAGCCTGAGAAATCAGGCTGATGGCTGGTGACTTTTTAGTCACCAGCCT
TPP	RFAM	4382473	4382698	226	AGCAGAATTACTCTTGTTCCCTTCGCAGGTATTAACCTGATCAGGTTCCGCGGATCCCGAATTAACGGTCTCAGCCTTTTCCACTTCATCCTTCGCGCTGCCTCTTCGTTGGCTTCGTCCGCTCACTCCAGTCACTTACTTATGTAAGCTCCTGGAGATTCACCGACTTGCCGCCTTGACGCATCACGAACGCTTTTGTGGAAAATTAGCACTCCGACAAGATAAC
STnc430	Pfeiffer	4441898	4442059	162	AGATAATAAAAAGGCCGATATTCACATCGGCTTTTTTTATAAGATAATTCCGCTTGTCCGTCTTTATCCCCACAGTTTTATATTGAGCTTAATCCTAAAATAAGCAATAACCAGAAAATCACTCTGCGTTATTTTCAGATTATACGGATGCTGATGTCTTTT
STnc810	Sittka09	4446583	4446747	165	GCGTCGCCACACCGTAACGGACGTATGGCGTGGCAATAAATTAGCCGCTGTCTATAACGCATAAAAAAAGCGCTCCGAAGAGCGCCAAAATACGACCATAAGTGGGGATAACATAACTTGAGGGCAGTGGCATTGCCCGTTGCCGGGCAGGTACTTCGATAAAAC
STnc620	Sittka	4476817	4477856	1040	TTTTTGGTAAAAAACTCAAAGCGTTATTTGCATTTTCGCTATAGTTCTCGTCTGCTGAAATGCCTGGTGTAAACCAGGCATTTTCTTACCTGGTATTATTGTCTTTGTATCCCTTTCAAAAAAGAGAAGCGCATATCTTACGGAAAAATGTCGCTTATCGCCTCTGGCCGACTCGCCTCGGCACATCATTATCCAGCCGAAGTTCATAAATGTACTGCAATAACCCGGATTGTCTTAAATATGAAAGAGAAATCTCATCTGCAAAATATATAATTTATAGCCATTTTTTGACAACAAAAAGATATTATAAAATAACGGTAGAGAATGGTCGGTATTATCAATGGTTAATTAAATGTTTGCTTTAGCTTGTGATGAGCTCAAATATGATATGTGTATCTT…
sraL	Papenfort	4504870	4505010	141	AAAACTAAAGCGCCGCTAAGGGCGCTTTAGTTTGTTTCCGGTCTTTGTCTTTCGCTCTATCCCGCTGATTACAGGAGGGTTTCCCCCGACGTCAACACCCCTCATATCGAGCACGTGGTGGAGGTTCCGGTTTGTGTTGAT
STnc630	Sittka	4532473	4532638	166	ATTTCGCGCTTAAGGTTCGCTTAATCTCTCGCGGGCATACTCTCCTCCATACCTTTGGAGGAGAGCGTCATGAAAAGCTATATTTATAAAAGTTTGACGACCCTGTGTAGTGTGCTGATTGTCAGCAGTTTTATCTATGTGTGGGTCACGACGTATTAAACGCCTG
STnc440	Sittka08	4559193	4559277	85	AGTAACGGATTACTTTGTGGTGTAGCGTAACGGTAATTGTCCTCCTCATATTTGCGGCAGCGTAGTCTGCCGCTTTTTTTGTCTA
STnc490k	RFAM	4559283	4559406	124	AACCCCCAGCTAGGCTGGGGGTTCCGGAAAGCTTTCAGCTTTAAGCCAGTTATTAAAACCCCTTTTGATTTGTTAAAACATCTTGCGGTCTGGCAACTGCAAAAGTTCAACAAGAAATCAAAAG
mini-ykkC	RFAM	4581434	4581478	45	GTTACAGGACGACCTGTAAACGCTATTCTCACCGGGGACGGCCCC
STnc450	Pfeiffer	4645079	4645134	56	GTTTAATGAAAACCGGCTCGTAGCAGTGAGCCGATAAGTTCAGGGCTAGTATAGCG
Mg_sensor	RFAM	4699479	4699591	113	CTTACCGGAGGCGACATGGACCCTGAACCCACCCCTCTCCCGCGATGGAGAATTTTCCTTTTCCGGTAAGCCTGCCTCTGCTGTCTTACCGGTGTGTAAGACAGTGACACAAT
STnc460	Pfeiffer	4758187	4758332	146	AATAATAAAATAGATCCCATTCATTAATGGGATCTCACGTTTCATCCGATACGAAGACCATGGTCTCTTTGTCAGTAGCGTCATAATTACGCAAGCCTCTTTACTTTGCTTATCATTTATATTTAATGTAAATATTCACGCAACAC
isrQ	Sittka08	4762997	4763158	162	TCATGTGATCTAACGTATCACGACTAAACGTAAGGGTAAAGCGGCTGGCGTATCGTCCGGGCATAAAGTCATATCGCCTGAACAGATAACATCTCACTGACTTTGAAACGCGATTTTATAATTTGCTGCCCAAAAATACGTGGCGCTGAAAGGCGCATTTTT

## Sheet: TableS7
Table S7: Negative set1 of SLT2 with name, start position, end position, length and sequence.
Name	Start	End	Length	Sequence
Negative_Thr_leader	191	311	121	CTCTCTCGTCAGCCGCCCTGCACTTCTAGTCCTACGAACCTATGTGAATTCGTGTGAGCACTAGGAAATGCACTCCTCAATCATAACACCTCGACTCGCCTGAAATCCGTGACCGTACAGC
Negative_STnc10	46050	46114	65	CGACAGAGGGTCTAAGTCCAATTCTACGTTTAACCGACACTGACTCAATGGGGCTAGGAGTCCAC
Negative_STnc20	51926	52260	335	CCGCGCGTCGCTGCTGAAACATTGCACTCGCGACACTGAGAGCACCAAACGGGCCAGGCAACAAATACGTACCTACTTGCACAGTGTATTAGACCTCTGCCGTCCGTTCGCGCAGGGTCCGCGCGCAATCAAAGTACGTCTCGTTTCGTCTCTTAGCATTAGCACTGTCCTTCCCCGATAACCGGAATCTCGTGTACATGTCATTAAGAAAACTGCTAGGCAGCCGATAACGGTCATCAGGGGTACCATCTCCACGCTATACCCTACGCCCACCGTAACCACCTCTTGGCATGGTACGTCGAGCGCACGGACCGTGGAATGCTCTCCTATGTCAA
Negative_STnc30	58792	58923	132	TTGAATGCGGTTAAAGTCGCCGTTCGGGTCTCTACCCCCGCGGAATGCCCAAGCCCAAGGCGCAGCGACAGAGACATGGGGCGACGTAACCTAACTGGCTTAGTGACAGGCCGTGCAGTGTGGGATTTCGGC
Negative_STnc470	94548	94770	223	GACAGCCCAACTCGTGTCATCCCGGTGGCTTGCTCGGGTGTGTTATGCGGTGGACGGTTCAGCAGCAACAGTTCACATTGAAAGAAGACTGGGCCTAGGCTCGGGATCAGTTTGCAACCTTGATCTCAGGGAAACTTCTGCATGGTAGACTAGAAGAAGTGGTGCGAATCAAATATCAGACCCAATCTGACCTACTGGATTGTGTAATCAAGATGAAATCCTT
Negative_TPP	126702	126801	100	TCCCGGGCGGCTAATATACCCCCCTTGCGGATGTGTCGAAGTAGGATGGCGGCTACCCTGGCGGAATTATTTATACATCAACGGCAGCTACCGGGATACA
Negative_sgrS	128574	128812	239	GCTCGGCTAAGATTCTTACACAGGACAGGTAACGCTGTGGCGAGGCCTCCTAATCTAACTCTCCCTGAACACTTCTTCACCCGTCTTATACTACCTTAGTCTTCGCCTTGGAGTACTCCCCACGGTGTAGCAGTGGTATTATGAGTACCCGTTGCACCTGCGGCACGTATATCCATTTATCGTCTGTGTGGCAGGATCGGATACATTTACGACCGCGTAGCCGCGCCTTTCGAAGACTT
Negative_Leu_leader	133779	133926	148	CACGCAACGGCGGGGCAGGTTTCGTATCAGCAGGCTGACTAAGGGCGGCTTTCGTTACCTACATGGCCGGTCGAACCTCCTCATATACTAGTGGGACCTGCCGAGTGCGTTGCAGGGCGTTTTGCTTTCAACAGCCGTGTCCTGGGGG
Negative_STnc40	161464	161537	74	ATGCCTGAGAGGAGCGCATGTATACCCTGTTTGTTCTTAGCATGCCCAGACCGCTCAACCGAGGCGGGTAGAGC
Negative_STnc50	182458	182539	82	CAAGCTTTGTTCCGGATGATGCTAGATACTTTACGACGACGGGTGGGGGACTGGTATGAACGCTAGTGTGGGCATATATACA
Negative_STnc60	230063	230277	215	ACTCAATATAGCTCCTGATCACGGGGCGGAGCCATCAGAGAGACGTATCGTCTCATGCTGCACTCAAGCCACCCGAGATCCGAATTTGTGTTTAACCGGGGTTGACACAGTCGGCACGAGTCGGCGGTGGACACGCTTTGGGTGAGCTAGCAGAGCTACTCCTGAGACAGACTCGCAAGTGATCTCGGTCCCGATCCGGCTGAGTAACGCTCGTC
Negative_t44	254175	254268	94	CAACTGAAGGGAGAGTCACAGGAGGCATTTGCCTGATTAGATCGTGCTCCAAGCTCCTCACAACCCTCCTGCATTTCTAAGGCTTTGTTCTCTC
Negative_PK-G12rRNA	293703	293810	108	CGTACGCAAAATAAAGAGTCGCTTTTTGTGAATGCACGTTCACAGCAGCGCGCTCGATAGCTCGATCATCTGGACTGCCGGTTCACACCTTTATGTCGTTTGACACCT
Negative_RtT	294654	294778	125	GGCTCCGGACTCCGTCGGATCTTCACGCGATGCAGAAGAAGGAACTTGTACCGGACTTCGGCATGTACTTACGGCACCAAAAACCATAAGCGGCGACTCTCAAGATCTCGGCGTCAGGGCTATCC
Negative_isrA	339338	339760	423	ACTCCACGTGACAATCGTGGGGGACCTACAACACGGCGAAGGGCCACGATCTTACGCTTTCGCGGCCCCCACCCAGCTAATTAGATTGCGATAGAGCTATGTTTAACTACTGTCCCAGCGCGCGAATCCAACGAGTTGAAAGATGACATCATGACGGGCCAGCTCTCGGGCTCACACGCCACATTGTTACAAGGACGCCAACGCAGTCGTGGCGTCGACTAAGTGTTTTGGGGCTCTCCGGGGAAGACTCTAGGAGCGTGCAGCCTGGATCTGCTCCACATGGGCGCGCGTCATTGCACCTGACTGCAGCCCCGTCAGAAAAAAGGTTTCTGGTCACCACCGTGGTCGCGGGAAGGCAACTGTCTCCGTCTCTGGTGGTATGTTCGTTGCAGTCAGTAA…
Negative_SRP_bact	524430	524529	100	TGTTATTTAGGGATGTTATTACTCGTACCTAGGACTATCAGGTCAACTGACGTACATCTACCCGCCCATAAATTTGCTCGATAGATTGTGCCGCCTTCCG
Negative_DnaX	542168	542232	65	ACGTGGTCCATTGCGAGCAGAGAGGCCCGCAAATTAGATTAATGTCTTCCGCCAGAAAACCCCAA
Negative_sroB	556005	556085	81	ATATTCGTTGGCACAGCATGGCTCCTCTCAGGCAGCTGTACCCACCCTGACAGTTCTTACATGTCGGTGCCACTCCCGTTG
Negative_STnc480	587848	587926	79	CTCTCGGACGGTCACCGTAAGTAGCATTCTCTGGATGAAGGGGCCATTCAGCCCGTTGCACATAATCTGGTGGGACGTA
Negative_STnc70	670157	670305	149	TGAGCGACGGCTATGTTTATCTATATACGTCTTTGCTACGCGGCGTAGCCGGCTGGCCCGAAGTGATGAATTGCCCCACAACGGTTTGCTTTAAGGGAGCATTCCGACCCTCCGAGTATCGGAGAGCCCTACATTCGGGGACCAGTTCA
Negative_sroC	728762	728913	152	CTAAAATTGACATTCTAACCGAACTAGGTGAGGATTCCTGTCGCGCCGAACTCTCGGGCGTGCTCGTTTGACCTTGGAGGGGGTCGTAGACCTTTATTACATTTATCACGCCCCATTGACTATCAGAAATGGAGCTGGCGCAGCATCCGAGA
Negative_RtT	818810	818950	141	CCCGCCGGTAAACGACTCTGCTTCAAAATACAAAGAGCGCGATGGGTATTTACTCCAACCGTTTCCGGACCCCGTGTAGTCACGCGGGGTTCGAGTTTAGGCGCTCCCCATGGTCTCCCCCATCTCGCGCAGCTTTCGTCC
Negative_RtT	819220	819364	145	AGATATGGCGCCTCGAGTGGTAGAGGTATGTATGGAAAGGTCAAGTAGCCCGAAGTCAGACTAAGTCCCGCTGATGCGTCAGTATGCGGCCTCCCTAAGGTGCTAACATAGGATGGTCGTCTTGTACCGTCTCTCTCAACCTAAG
Negative_RtT	819504	819629	126	GGGATCATAGGCATACTTGGAACGGTGGGTTGCGTAAGGGTTACGGCCTGATCGGCTCACCACTAACACCAACTTTTTATGGGATGTTGCTCTTAAGAAACTGTAAGGGCACTGCTCACCGCCTCA
Negative_RtT	819814	819938	125	GTTAGCCACGGCCTACTGGACACTGATTCACCCCTGGAATCATATTTCTCTAACGTCGATTAGTTTCGGAGATAGCAGCGGAGGTTGTCAGGTCGGTCCGGATAACGAGAGCGCGGCCAATATCT
Negative_MOCO_RNA_motif	870506	870650	145	AAAAACCGTTCACCTGCGTGCAGATAACGTTCGGCCAATGCAGGAGTTGTACCCCGGGCCGTAATTATTCGCCAAGATAGGAGAGTCGCTGGCTCAAAACCGCTCTTGGACGCGCGGCCGTCTAGTTGTGCCTGTGATATCTAGG
Negative_STnc650	899181	899533	353	TTTCCCATGTGCCGTCTCAGGATGTCTACGGCCATATATGTTCGCCTTTATAGAGAGGGCCTGTACTCATCCTTTGCCGATGACCTACAAGGGTATCGCGGAGGTAGGAGTACGGGGTAGTGTGGTCTGACCCTCGGTCATAGATCCCGGTTTTTCGCACCTCATCATTTCGTGGGACGACTCCCGATGGGGGGTACTGTCATATTGGCGGGGTCCTGGGGGATTCTAACAAAGTAGAAAGCTGCCGTGTATTGGAACGTTGAGAATATGTTTAGCGCGGGAAGTCAGATCGCAGGACAGGACGTTCGGTCGCGACGCTCGAAGATCAGCTAACCTTTGTGGAATAGTTCAAT
Negative_rybB	942554	942632	79	CGTAGATTAGATAAGGGAGGCCCAGAGGCAAATCGAGGCGCGGCCGGGCCTGTTAGGGCGTCATTGCGTCTCTCCTGAG
Negative_STnc80	967580	967900	321	TAACTTACAGTTTGAGGAGGGATTCAACTGCAGCACATCAGGTGGGCATCACCAAGATCGCAAACTTTTGAATATGCCCATCGTAGCATAAAATTAGTAAGGACGCCCAGCCTACTTACCAAAGTCAGGTGCTGTGGTGCCAACTACTACTTCCAAATTCCCAGAACAGGTAGAACCTTAGTGCGATGCTAGGACAGGCATCCACCATCTTACAGTCCCTGAACTTAGCATTATTCAGGGGAATAAAGCGAAAGGAGGGGTAGACCGAGACCCTCGCAGTTCATCGTGGAAAAGGGCCGTACTTTGGCCGTCACGTTTTGG
Negative_STnc90	974284	974363	80	CATCAGGTTTAACAGCCTAGCTATGCGGCTACAGTAGGCACCAAGTGAGTTTCAGCGTTACGCGGGAGCTCCATTGTCTA
Negative_STnc100	975011	975224	214	TTGTGAGGGACCACAAGGATATCCCTTGTAAGGCTGAAGGTTAGGGTTCTCTGGCCCCACTTGTGTGGGCCTTTACAAGCAAAGAGTAAATTTGGTCTGCAACTGGTTGTCCCTGACATCTTACAGTAATTCTAGGTGGTTGTTTTGCATAAATAACGGCCTGAAAATTCACAGTGTCTGATTGTTCCCGCCAACCTCGATGCTACGACTCTCG
Negative_STnc110	976578	976765	188	GATGAGCGATCCTTCCCGTAGTGCGCTGGTTGCCCAGTTGACAGCTCGTCCTAATCCTACGAGGGCGCGTCTCACATGCTAGCCATCTGGTTTCCTGCCTCTCGATTCGTGGATCCCCCCTCTAGTATTAGAGTGAAATGGATATACGTACAGGTAATAGGGCCCAACGGGGTCCTCGCTGTCGAACG
Negative_isrG	999818	1000096	279	ACACTGGAGAAAACAATGCGCCCCAAATGTTTGAAGCAAGGGTCGCATCCGCAACCAAGCAAGTTCTTCAGAGCCCGTTTAACGTATATTCTCAAGGTGTCTCTGTAGGTTGGTTGATGCTCAATTTGGTGAATCTAGGTTTGCGATATTCGGCCGCGACTGATCTAGCTCGGACACGTGCCTATGCCTACAACAGATTACACGCGGCCCAGCTAGTAGAGGATGATTCGCCAGCGTAAATGACTAGTATGGAGGACTATTCAGCACAGTGAAAGTGCG
Negative_STnc120	1004432	1004777	346	TATGTATGCGCAATAAGGCCGACGTACATACCCCTTACGTTAGCTGCTGCAGAGGGACTAACATAAACAGCCGGTCCACGCGGACATCTGATCAATTTTGTTAGCACCACCGGGCGAGATTCAACGCTCTTGACAACCACGCCGGGGGGAGTACTAAGGGACCCTCTCGGAACTAGAAGGCTATTGTGGCGATTGGGACGTCCGTTGGGATCCACGAGTCCAGGCCCGTGTACCGTGGTGCGTGCTCCAAGAGGCGCTCCACGGGAGTTCCGTTGATCCTGCAGAGCATGGTAAGACACGACACCCCTCCTTAATTCATACGCTGTACGAATAGGCGGCCATCCTC
Negative_STnc490k	1024975	1025165	191	GCGAAGGTTCTTATAGCAACAAAAGACAATGCTGTTGGAAGAACTTGATTGCGTTATCACGCTCTTGGCCTCCTGCCCAAGTGACAACTCTAGGCGCTATGCGCGCGGACGCATGGAGCCGGTTATGTCTTGTGCAGGGGCAAGCAGGGAAGGGGGGATCTGGTCCAGCTTCGGGTCACTGGCCTATTCCC
Negative_STnc130	1045098	1045232	135	TAGCCCCGCATGATTTGGAACCTCCAAGTCCGAGGTAATTTACGTAACCGCATTTAGGCAAATAATCACCGGGGCCAATCATTCCCCATATCATGGTAAAGTGGATAAGAATATCACGACGTGAATCGTAACCCA
Negative_isrB-1	1104179	1104266	88	CGGTCCCTAGACCTAATGTGTGAATTTAAGCAATGACTTTTGATGCAGCAAGTGCTCACTTCGAAACTCGCATGGCGGACAGGGACGT
Negative_STnc660	1109014	1109304	291	GTATATGATGAAGCTCCCTAATATGTTTAGCCGGCAGGTTGACCTGCTACTTGAATGGGTCGGGTACGGCCACTCTCTCGAGGAGGCCGCACCCATTAGCAGATGCAACAAAGCACCACGTAAGGCAGTGTGTACGAGTACCTAATCGGTGGGGGCAGGAGATAAGGAGCTACGGAAATGCTGGTAAACATAGACGTGCGTCCCTCGACACTGTCGATAGATTGTACAGGTTACGCCGGTGTACATGGTTTAAATTCGAGTCAGATCTAGAGGTGGCACGGTAGAGTCCTT
Negative_STnc140	1113681	1113750	70	GCAGGATATTGTTATTCCACGACATCCACCCTCGCTTTCCGTTAAACGGGGACGGCTTGCTAACTGTTCC
Negative_isrG	1137224	1137502	279	TACCAAAGTCACCACTCCCAATGTGTACCCGTTTACTTCTTAAGCTTGTGTAATATTAGGCCCGTCTGAATGATGTTGCTATTCATTCCTGCCTGAGCCCGCGTTGACGAGAATGTCAAGGCCTGTGATGGGCTATTTACAGCGCGGTAAAGCGGGGGCTGCCGCCCGGCCCGTCTGGGTACAGCAAAACAGTACCCACTGCTCGGTTGTCTCAGTTCAGGTAGCATGCTTTCTCTGGGGTGTGGTGACGCTAGAGACAAGTCGATGCATCGCGCGAAT
Negative_isrI	1177445	1177543	99	GTGATTTAACCTGGATACATCTCCTACACTGACCGCAAACCCGCGACCTTATTGACGCTACGGACTCTGGTTGGGGAAGACAACGGGCTTGAAGAAATG
Negative_STnc670	1213489	1214315	827	AGTCAGTTAAGCGTGCCCGAGACCCTAGGTCGAGGACTCTTATTTATGGGAGTGGCGAAAACTAGAATCCGTTTCCAGGATTTTTCGATTTTTATTAGAAGGCCGGACCCCGCACCAGTCAGTCTGCTCGCTTATCCCATCATAACATGCGACATTATATGATTGGTACCTATTCCGTGACTTCTGACTTTTGCGTCGTCGCTTTAAGCCTTGTTTTGAATTGTTCCCACAACATGTAGCCTGTTCTATGTCTAAGACTCAATCAAGCCAAACTCAGGCTTGGGAATCTGGCCGCGAGGTAATGGTTCTACCCGGACTCGGTACGATCGGCGTCGAGTGGGCTTTGTCGGATAGACTACGATACGTCGTGAAATGGAACCCTGGTGAACTTACGGATTT…
Negative_STnc500	1216157	1216440	284	TACGGCAAGAGTTTCCCCCCCGACAGAAACAAAGCTTCAGGTTGAAAGTGTCAAACCCGAGATAGATCAGTTGGTGTGGAGCGTTTTCCTGCGACAAATCGCTCTTCGTTACCTGACTAGAGCAGGGTGATTGCGTCATCCTTAGTTTCGAGTGAACGAGAACGCGGATGACTTGTACTAGAGTATTCGTACAGTAGGTCTCCAACTAGCAAACGCTGGGCTTTGCCAGGGTGTCCCCCACGTCTTGCTCTCCCAATGTACTGACTTATGAACCTCCACTCTGA
Negative_RtT	1224190	1224325	136	TACTGGGTAAACTTGACATGGAATAAGCGGTACAACTCAACCGAAACATAACGCATATAGCAACCATCGAGCAGACCCTCATGTTTTACTCCTCATGGGGAACATTCAGGGTAGGGGCTCCTATTTATCTGCACCC
Negative_RtT	1224558	1224693	136	GTGCTCGGCTCCGAGTCTCTGAAGTCGATCGTACTGCACTCGCAATATGGCCTAATTAATCCCCTAACACGAGGCAGACTGGGGGTCGTCCTTTTGTATAGGGAGAGCGCGTTCCGCGATTTGTACAGATCGTGTG
Negative_rne5	1271582	1271919	338	AGGAACCAGGAAGGCTCCACAAAAGCCGAGTCCACCTCGTAGCCGATAGCGCACGTTCCTACTCGCTCGGCCCTAGACGGACACTACGTTAGCATGCTCATGGCTACTTATCAACTAGGTGCCCGTGTTCTCCTTAAGAACTCTGGAATAACCGTCCTTAGAGATGATTCGGACCAACAGATTCAGTCACGGACGTAAATATCTTTTATGCCTCAGATTACCCCGTCCCTCCTTACCCACTTGAAAAACGAGTCACGATCATGAGCTGGTATCTGAAGCGACCAGAGGTTTTCGCATCGCGTCCGAGTCAGAGAGTGGACCAGCCTCCCCGCTTCGGC
Negative_sraB	1275071	1275236	166	TACAACAGCCGTATGGCCATATTATCTCGTGACCGACGCAACAGTTCAAAGAAGTTCGCAAGACCAGTTAGATATCCCTTACGGCTGATTAACCGACCCTATAACGCGATAGCATCTGCCGCCCCCGTGCCTGCTATGAAGGAAATCCACCGAGAAATGAGGCTGG
Negative_STnc680	1286075	1286368	294	CGCGTGCAAAGTTTGTTAACCTAATCCGTCGAACTAGCTCTCCGTACCACTGCAGTGTTCCGGTGGTTTAGTTAAGGACTGTGACCTGGCAAGGCGTAGCGTCGAGCATGATTAACCGGTGTATAGGAAGTCCGGCTTTTGACGGGGCCCAAGGGTCGAGCCCTAGAACCGAGTGATCGAAGGCTGGCCCAGAGATCTAACTGTATTCAGTAGCGTGCAACTGGCGGGGCACCACCGCAAAATTTCGCTGCGCTGGGACGTGGGTTCCGAAATGCTATTGCCCTTGAATGTATT
Negative_STnc150	1325649	1325914	266	TCCGAGGGACCCCCTCTGACGCGACCGCCTATCGCGGAGATACCATATGGTAGTGGCCTTGTAAGACGGTATGCGGCGGAGTAGACTGAGTTGTAGAGCGCACCGGTAGGCCGGGCCTCGGCGTAACTGATGTGGTTGCTCACTTTACGATCACCACCGCGCTATGCGAAAACCAAGTTCATAGGCTGGCCGAGACCCCCCCAACTGTAGTGCACACAGATCCCGCAGACCCCGAGATGTCTTTGCGTAACGGGGATGGATCGGGA
Negative_isrC	1329145	1329432	288	AGTATTCTTATATTCTCATGTTTAGGGCGGAAAAAAGACTCGTCGACAAGCGCGTGCGCGCACTTGAGCGCCCGCTAGGGTTTTTTGGCGCAACGGGGACTTTGATCGCACACTCTGCATTCATCGAGCCATAAATAGAGCGCGCGTGACGTCAGTCTAAATATGTGGACCCGGCGCCAGTGGGCGCAGCGCACATGAGGTCGTTTTAGCAACGTGCGCGTTAGGGGCAATCTCCCGTTCTTCAATCATCCCTACCCCCTAAAAGAGGGTCCACCGGTTGGGTCGGAG
Negative_STnc510	1331440	1332250	811	TGACAGAGCGAGGTGCGCTGGGTCAGCGAATCTGCCGCGGGATCTGAGAAAACCTCTTTCGTCCCACGTTAGGGCGCGTGCGATCCGGTTATAGAATATAAATCCCGCTCTTGTCGCAATGTGGATGTTTTAATCAAGCCGACGCAAATGATTTCAAGTTGCTTTTACCGGGGAGGAACCGCTTTTTGCGTCGGAGGCCGGAAGAAAGCGGCACTATATTTAGCACAGAGGATTACCTTCCCTCTAGGGGTCCAAAAGACACTGTGGGCCAGTTGGGAAATTCGCGTAGATTCCCGTACGTCGCGTTCTAGCCAACCGTGCTAAACGTCCATAATGGCGAAGTCTAAGCAGCTGCACCCACCCACTAGGCTGTAAGTGGTACGCACGCATCCTTGAGAA…
Negative_STnc520	1332809	1334044	1236	TTAAGATGGCCAGGCGGGGAAGCTAATAGTGTGGGTGATGCAACTTTCACGGGCCTACGGCGGTAGGATCCTGCTGAATAGCATGCTGAGCGCTATTAGCTACATCCTCGCGGAACACTCATGTCTGCTTCGAAGGTTGTTAGACCTAGACTAATTAGAAATCCGTGACAAAAACGTAATCTACCGAGGACGCTCTGGGAAAAAACCACCGGGGCAGGCCGACTGAATCGGAGGGCTAAGATTTTTATGCGGTGCTGACGCCTAGGATGTATGCACGAGGACCCGTGTATTCGTTATATCGGCTTTAGCGACTGACAAGCACCACCGCAGCGGTCCAGCAAAGCGAAAGTCTTCCCAAGGTATTGAAGCTTACCTGCCGGGATGCGGGAAAACCCAATG…
Negative_STnc720	1338442	1339122	681	GTCGGCCAGAGAACGCTCTTGTTACCGTACGTTGTCGCCCACAGGATCATGTAGGCGAAAAAACAGGATGATCTTATAGTTGCACCGAGCTCGACATTTGCATGCCAAGACGCAGGTATCTCGCTATCAACCTGAACACGTCTCCTCGGATGCCGTCATGGTCCAGCAGACCGGACGCGACGAGAGAAATTATGACAACCACTCTCGACACGGGGTCAGAATCAACCGTAGGCGGCGTGTTTTGTTCAAATCATGATCCCAGAGGTTCGAAGAGAGTTGCGGGAGTCCCAAATCCTTACAAGTCAAGGTAGCCCTAGCTCTTCTCGCCCGTCTCGGGCATCTTGGAACCTGAGCAGCTCTTTGGCAACGAGCAGGTAGAACGTATAACTCAAGCGCGCT…
Negative_STnc160-isrD	1345732	1345782	51	TAAGTGACCATTCGAGTGGCAGGAGCCTTCCGATCTGCGGGGATGAACGAA
Negative_ryhB-2	1352875	1352987	113	CAATGCCGTCTTATCCGATCCCGCGGGGAAGCGCAGGTCGCAATAAATCGCTCAGGATCATTGTGTCGTAATAACACACAAATTCTCCGGGAATTCTACAGACGTCGATATTG
Negative_STnc530	1359779	1360418	640	CTACAAAGTACTCTGATCGTCTGATCAGTCGATACAAGGGTATGCACGGCCGGCTCGGCCGGCTCCGCCTCCTGACTTACATACTAACGCTATCGCCCAATCATGAGATTCGGCTGGCCCGCGTTGCTTCGGGCAGGTTCGTAACAAGATCCCGACACCCCAAGACGGATTTGCTGCCCAAATCTGTACTGCTTGAGACGACCCCAGGGTTCCTAGTTGAGTCTGTGGCTCGATGGAGGAGATCTCTAAGCCGCTTCTACCCCTTGGGGTCTACCCACGGGCCTGAAATCTTATGAAGTTACCTGCCACTACGTCGACAGAACAAGAAGTAAATGCACGCGAACCTTGACGTGCCCGGACAAGCGGAGCCTGCAGGAAGAGCTTTAGATGTTTCATCTC…
Negative_LR-PK1	1414437	1414778	342	CGGATCTAGACGCTAGACCCGTAGCCGTGGAGCGGCTGGTTATTCGTTCTGATTTTTATTGTGAAGCCCGCGTTATGGCAAAACGCACCACTCTAGTATATATCATTTAGCGAGTGAAAGCATCAGCTCGTCCAGTTTAGCCTACGCGGTGTCTACATAATTACGGCAATCCGACGCGCCGGGCACCATGGCACCAGCTACTACAGTGGGGCCCGAACCCATACCGCCGATCCCTGCACGCTTTGATATTCCCAAGTCCGTCCTACGACTTACGAAGCACCATGAGGTGCCGGAAGGTTCATCCGATTTCGCGAGGGACCAACGTAATCCGGACGGTGCACT
Negative_STnc540	1419369	1419570	202	TCCCAGCAGCCCATCCCCCGCCCGATGTTTAGTGGAGTACCTTGACCGGCCTGCGAACAGTGGGCGTAGGTGTATTCGTCAACTTTGCTCTGATCACCCTACTGGGAGGAAGGAACATGAAAGCCGGCCGAGTCATTGCACCGGGGCATGTATATGAAGAATTGGCTCTCTCTCGCACTGTGGGGAAAGAGCCCGCCTGATG
Negative_RprA	1444831	1444938	108	TTACCACAGGGATGAATCTAGAGGTCCCGAACTATCGGCGTTCTCCATCTTGGGAGATGGTTATTCAGGGACGAACCTTTGCGGGGAAAGTGGGCGAAGCCTTATTCA
Negative_rydB	1450426	1450520	95	CAATCACCGGACTTACCAGTTTGAACGAACCAAAACGGGAGTATGAGGCCAGTATCCCATAACGAGTGTGACAGAAGTAGTCGGTTGTCGCGCTT
Negative_STnc730	1505384	1505672	289	GAGCCCAATGCGTGGGCGTTCAGTCATACTAATTGCCCCTGTCTCAACGGCTATGAATCTGTTACAGTAACGGGCGTGATCAGCATCAAGAAGGATTTGTGAAGTTGTTGATGAGATCCAGGCTGGCCCTGACTCGCGATTGGTGGAGTTGACGGAAATATATACGCCTTATCATGTGTTTATTACGTGGGTTTTGGCAACACATAGATACGAGTGAAGACAGATAATAGCACATAGGATGTCGCTTTAGTCTCGTTCGCAAGCCCTCCGTGAAGATGGAGGTTCCGGC
Negative_STnc550	1508946	1509412	467	CAAATTTTTCCCGTCAGCTGAGAAGTGCCGGAGGGATGGGTGCGAGGGTCGGTCCCGCCGCGGAAAGTTGATAGCTACACAGAGCGACCATTTCGGACTGAAATCTTGTGCCCCAAACTGCGACACGGCACTGTGGCGTGCAACCCAAGTTAATAAGACAAGAGTCGTCGAGAGCCAGCCGGTGCTAGTGCCACTATGGCTCGGCCGCCAATTTGCCCAGTGCAACAGTCTGCATGAGACATCAAATTCCGACCCTCGAGGGAGCATAAGTGCGTATACTGCTTTTACCATATTGCGTAAGGCGAAAGACGAGAGCACTCGATCTCTCATTCTCCTGGTGCGTCCCGTCCATGTGTTCATGTTTGTCCGGCTAACGAGTATCTTGTGCTGTTGATCACG…
Negative_STnc560	1593723	1594413	691	GACCGATGAAAGTGAGACAACGACCCCAGACCTTCTCGCGTGCCGCGAGCGGTGCGTGACGCCCCAACATCTCAAAACACGCAAAGGTTCAGGAAAAGCATAGACAAGAGCGATCCCAGGAGCGAAACTCGCCTGTGACCATGTATAGGGGCTAGCGGTATGTAAGGCCGGTTTCAACCGCAGTGGTCGTTGTGAATAGTTAATTCATTAGGAGGAAAGCGGATCAGTGAGGTGTCGATTGCCCACCGGCTCCACCGTGCCGCACGCTGCGGATTCCGGATAGAACGTCAGGAAGATCGATAAGGCACACCTACGCACCGTCAATGCCAGAGAGCGATGGTCCAGCCAGGTAGAACTCTAAACGACCACCCGGATTAGATACTAACAGTATAGGATAAG…
Negative_STnc170	1605784	1606116	333	GGAGCCTGAGGCATCACTCTGAAATTCAGTTTCGGCTTCACTGTGGGCGTGCAAGACGCATCGTAAAGTGTTTAATATACGCGGCTGGAACTTTCCTAGTTGTGGAGACGATGTGGAATAATGTAGTAGCCGGAGCATGGTCGTATCTAGTATACCAGCATTCTCATATACTAGCTCTGGTTATTAGGTTCACCTTAGTGTCCCCGTGATCAATATCTGCTTGGCGATGGGGTAGGCGGTCCGACATTCACGAGTCAGCGCGGCGTTGATACTGGGTGTAAACACCGCCAAGGTAGGCTTTAGTGTTCACTGGTGGGCAGTCTTGTCACCTGC
Negative_isrF	1629871	1630160	290	TCGTATCGCACGAGTTACCTTATGCATTCAGATCGGACGCTTGGGGTGTGCGTCAATACCCTGATTGCGCACGAACGATGAGTGGTGCTATTGGAGTACGGAAGAGTGTTGCGCATGGTCGTACGAGTATTGGCTAACGGGGGCGCCAATCGCCGTCAGCGAAGACCCATGGTCACACAGTAATGCAGCTCCGGATGTGCGCCTTGCCCGCGCGAGTTATGTGCGCACTCCACGTATCTGGATCTAAGGCCGGGTCCGGGGCATCGGACATTTGCTCTAGGGGATGGCGA
Negative_rydC	1729673	1729738	66	CTAATTAGGTACTCGTGAGCTGTCCGGCGCAGAGGCGGCAATTACCTCCTAAGAGGCTCTTGGTGG
Negative_MicC	1745671	1745789	119	ACCGGCGTGGACGGCTCAATAGTGATCTTGGTCATGAGCAATTTCTCTCACAACAGTCAACTCCTCCTGCAACTTCTGTACCGATAAGTTGAGATCGAATCCCGTTTAGCCTGGCACTT
Negative_STnc580	1749662	1750147	486	CCTAGACGTCCGTGCTGCCGGCGATCTGATATACAGGTTTGGCAGGAACCTATAACTATCCGGGTGTTCAACAAGACATACGCCCGACGCGAGCTGTGACATTACTCTCGATTAATTCACCCGAATGCATTGGCCCTATGTAAGTCGACTCGAACGTGCAGGCGTCCGGGAAAGAGTTCAAAGCATGTACCCTGGATCGAGCATTCTTTCTTAGGTTCGACGTCGAACCGCTCGTTGGGGCTTCGCCCAATCTCTCCAATGGAGTGGGCCGGCCAGCAGTGGCTCAGTGGACAAAAAATATCCTATTTTTGCACCGGTCAGCGCAGAGGTCTACTAGATCAGTCGGGCTCGTCCGGACAAAATCGTAGAACGCTCCACGGGTCAGCCAGCGAGCTGTTA…
Negative_C0343	1749734	1749808	75	AAGACATACGCCCGACGCGAGCTGTGACATTACTCTCGATTAATTCACCCGAATGCATTGGCCCTATGTAAGTCG
Negative_STnc180	1807565	1807776	212	GTCTAGATCATAGGCCGGCGATGCTTCTTGATCATATCGGATTAAAGCATGCGACGAGACTCCAAGGCGCCCACGGTTGGTTGAGGCGGAAGACATACCCGAATCAATATCCTACCCAATAACGCCCGTCCAGTTTGGCTCGGAACCCTTGTCTGGGGACGCCGCCGCAGGTGTCGCCAATTTATTTCCCCCGAGGTGTGGTTCCGGTCGAT
Negative_Trp_leader	1818432	1818527	96	CGTATTGTTACGTCTGGCTCTGCTTTCTCACGGGCGCGGGGCAGCATGTCTCATGCTTCTAAGACAATCAAAACCCAATAGAGCCTCATCGTTTCA
Negative_RtT	1852698	1852823	126	GGGATTGGCTTCTGGCGAGAACCTGGAAGATTACCATCTATACGGACTCCTACACAAAGCTATTTCTAGTAACTCTGGCTTACGTGAATCACTCATCATGAAACGAATCCGCGACGTCTGTTACTC
Negative_RtT	1852986	1853116	131	AGATAGCCACCGAGTTCATATTGTGGGCGCGACCTGATTTAGCCCAATCTGCCGATAAACGTGATGGCACCATCATGCCGAATACCTCCCTATGTAACGACGATTACTGTTTAGCCACTCCTGACCACGGG
Negative_RtT	1853160	1853290	131	TCGCCGGGAGCAGGCTAATCGCGCTGTTCATGTGAGGTTTATTGTTCAAGCGATCGATTGGGCAGTTTAGACAGGCTTCACACGGTAATGAAACGTCATCAGAATTAAATTCCCGGCCGTATATCTAGTGA
Negative_RtT	1853334	1853465	132	GATGGCACAGAGCCAAGGACGTCATCTCAAGACCAATGATTGGCACCAGCACATTCGACCTTGAACGTTTTTTCACGTCGCGGTTTTCACGTGTCCGGCTGGCCCAGGAAGTCGCATTAACGAGCACTAGCG
Negative_RtT	1853509	1853639	131	TTGCGAGTGGACATTAAGAGCCGCCTCCAAGGCGCCGAGATGGCGGAATACCCCGAGTATTTTCGGTTCTCGGTTACAAACCCCTCGAACGGGGGTTCGACACTGCCCCAGGGAAGCTGACTCCATAAAGT
Negative_sroD	1915175	1915263	89	CTAGGATGCCGCCCACGCTAGAGGCACAGGACTACAGCTTTGCACCCGCGAATTCGTGGGCGTCGTAGCGCGCGCAAGCCTTTTGTGCA
Negative_yybP-ykoY	1931931	1932054	124	TGTCGGGCCTCTCTATCCAACGGAGCCCCGCGGGCTCCTGCCCCGCTGGCCTAGGGGACGCTAGTATGCTGCGGTACTTCTGACTGCCGATTGGCGGTTTTAACAAATGCCCATGTTTTGCACG
Negative_STnc190	1937518	1937652	135	GAATTACCCCATCTACGAAGTTAACATTGGACCGCTATTCTGGCCTCTGGTGACCGTTTAACCAGCACATTCTAACGCCCGGCATCGGTCCAAGTCTTCAGGGCCCAATGTCTCAAGCCCGTCAGCGTTTTGAGA
Negative_ryeB-SraC-RyeA	1968053	1968155	103	CAAATATTAGCATCTCATGGAAGATGCACGGGACTAACAACTTTGGAAGCCAGCCGCTAACCAAACGCGTGTACTGGTTTAGTTCTTTCTCCGCTAGCAACCA
Negative_STnc200	1979550	1979598	49	CCCACATACACAGCGTCTGCCAGTAATATGTGGGTACTATCTCTAGGGT
Negative_STnc210	2032404	2032580	177	CCAACATTGTGGAAAACATAGTTACGCCGTAGCGGTCTTGCTCTCAATCCAGGAGACCGGCTTTGTAGCCGAAGCTTTGTCGGTGAAGATCAGTGTTGTGATACACCCTGAGACACCAAACCATCAGTGAACAGCACGGCATGGGGGGTTGCCGCAGTCAGTAGACTCCGCCCCATG
Negative_STnc490k	2046203	2046326	124	TGACACTAGATCCAATCCGCTGCATTCTACCATATCTAACAGGGGCCTTACCTAGGTCGGGCAAAGATGCCTGCGTAATCAAAATAAAGAAGTCCAGCCCCCGGCCTATGCGCCGGTGGAAGTC
Negative_dsrA	2068649	2068736	88	AGGGTACGTTAGTTGCCAAGATAGTGATCGGGTTTGAGAAGGTGGTAAGATAACATGATCATCAACCCCCCCTTTGCCCATGCGGCCC
Negative_rseX	2077175	2077269	95	AACGTACAAAATATCCCAGACGGTAGACGCAGATTATGACGGCGATGATCTCTACATCATATTCGCCTTGCACGCTGGTTCACCCCTATCTTGGC
Negative_STnc220	2078990	2079068	79	GCGGTAATCGGATACGGCGCTAGAGGTGTTGGTCCTATAGGTGTTACGCTCCGATACCGGCAGTCATAGCCCGATCGCT
Negative_STnc690	2084293	2084457	165	GATATCCGGGCGCTGCCGACTCGTACTAAGAGCTACGACGGGCTCAGCGAAGTAGGGCTCTCTAGTTAGTCACTTCTGGCCATGCGTAGCAGTGACGCCATGCTAAGAGATGCTTGCTTCTCTAAGATTGCCAGGGTATGTGAGGAAAAGCGAGGAATCGAATTC
Negative_Cobalamin	2113898	2114073	176	TTGCACTAGTGTGAAGGGTTTCATGTAGCGACTTCCAGGGAATAGCGGGTGCATGCAGCCATTTCAGTCACTCGGAGATCTTAGGCCCCATTATAAAAAGGAGGAGGCTTAGTGTATCGCATTCTCAGGTGTTGTCCCCGGCAATACGACGTTAAGCAAATGAGGCTCAGCTTTCA
Negative_STnc230	2115370	2115452	83	GAGGTCAGTTTGGCATGTGATATGGTGGAGCAAGGCCAGACTACCGCAGGATCTCAGCCGGAGTAAGCTAGAATGAGACTTCG
Negative_STnc240	2147333	2147409	77	ATTGTCAGATTAGGGTACTTGATTTCGTCGTTCAGATCGTAACCCCTTAGTTGGCTGACCCATGTTAAGGGTCAGCC
Negative_STnc700-His_leader	2149256	2149614	359	AGCCACTCGTTTCGGCTGGTAAGGCTAACGATCGGTGTACTACGGATGCGAGCACCATCAAACACACTTTGTTGTAGACATAGCGGTAGTTTATACAAACTCGAATACATAAGTGTCTTTTGGCTAGTTATGCACCTAACAGGGAGCAAGGGCGATCTCTAAAATCCCGTTGGCACTCTAATGGACGTATCTCTTTGTAGCCGGATATTCGGACCGCGGCTAACGTTGACTCACAAACGTGAGGAATTAAGACTAAATGCGTGGAGTAACAGCGACAATTATCGGAAACAGGACCACCATCGTAGCGTTGGTAACTGGTCCACTGTCCTAACCCGACTAATTTCGTATTAGGGGTATAC
Negative_ryeC-QUAD	2213871	2214016	146	CCACAACGCACGAAATCGAGGGGGCTTCCGGGAGGGCACTCGACGAACAGTTGATAAAATTATGGGTCTAAGGCAAGAGTAACCGACCGTCTAATGTAGGGCGTCGAGTGTGCATCGCATATTCTTCTAAATGATTGTGGATGCCT
Negative_cyaR-RYEE	2231131	2231216	86	TACCAACTGAAAAAAATTTGTTTTAACCAACCTTATTACACTAACTGCTGAGATTCTAACTTATCTTTATAATACGTAGGTAGGCC
Negative_TPP	2241877	2241973	97	TTCATGAACCTTACCTTTTAGCGCTTTGCCTTGTAGCGCGCAACCAGCGTAACGGTGATTAAAAGGAGTAATCTGTGCATTATCTTTTTAGCTGTTT
Negative_STnc740	2242570	2242831	262	GGAGCTGTTTCCGACAGATTCGGAACAATGTGTTCCCTCAATACGTATCAATGCACAAGAAGGGGGAATAGGTATGACCCCGCCCGGGTGTCTTATACTAGGCCGTTCGCGGACAATTTACCGGCCCTCAACTCCGATAACTCTCGACTATTGCTTTAGCAGGCAATTATTGTCGTAGCCGCGATACTCGGAAACAGTAATGCTTACGGATATTTGAGCTAAGCCATACGGTACATACGTACTCCGATCGGGGCGTTATTAC
Negative_isrG	2344732	2345013	282	GTATCTGTCCGCGCAACAAAGCCCGTTGAGCACATCAGGTCCTTTAAATCACGTTGGGATCCGCGCGCGGACTTACGCGTTGCGCAGTGGTGAGGTAGCGACGTCTTGGAATACGAGCGGCCCCCCAACTCTCTTACGGCATCACTGTCCAATGGTCTGCCCGTCTGACTACGACTGCATTAGCCTTGTGTGAACCAGGATGGATAAGTGCTAGCCAGCCCAACTACCATAGCCGGTTATCCTAGCCTGCAAGTTGCCGCCCGGCGCAGACAACGCAACACT
Negative_micF	2366913	2367005	93	TCTCCCGAGTTATCGCCTTTGCACCTCCAGGGTGATGACGCGTCACGCTCACTGTTGTATAGGTAACTCGAGAGGCTCCAGCTTTACACCTGC
Negative_isrH-1	2394303	2394753	451	CTTTCCATGGGCCGTCAGACGGGAACGACCTCTAAGAGTATTGGTTAATTGGTCCAACTACCAAGCCTGCTGGAAGACACAGTGGAATGGGCAATGAAGTAAACTTTTGGGAGACACGGGGGCGTCAGCTAAATTTTCTTGCACCATGATCATGCAAAGAGCACTTCGACTAGGCGTGAATGAAGACACCCCAGCGATACGTTGTCCCGGCGCGCCCCCTGCAGGAATCTTTCGGGGCCCACAGCTACGGACGAGATCCAAATCCGGGGAGCATGCGGATAGGCGAGACCTTGATGTGCTATGCGTGGTGCTCAATCGTGGTGGGGCGTCACACAGGCTTTACGTAGCCACCCACCGGTTATCGCCTGGTTCGGGTAACTGACGGCTCTAGTGGCGGTA…
Negative_STnc250	2596789	2596882	94	CGCATACCGCGAAGCTGCAATTCTACATACACAGCAGCTCCGTATATCTCTAGTAGATCAGAGGTATTGGTAAGGGAGATGCTGTCTCAGAATG
Negative_sroE	2656165	2656256	92	TTGTTCCAGTCAATGGAATGAGGGGAATGCGTCGAGAAGCAGAATTTAAACGTAGCTACATATGTTCACTCGATGTGGCCCGCGCTTTTTTT
Negative_ryfA	2674934	2675228	295	ATTTTGTAGTAATTTTGTTGCGGCCCAGCCAGATCATGCCGCGCGGGACTCGTCGTTTGAAGCCGGGGTCGTTATTTTCTGAACTGTACTAGACTTAAAGCGACGACACATTGTCCACGTAACTTCGACTTGTCGGCACACTGGTAACAGACGCACTTATGCGCTTCTATCTGCACCTGAGGCGCAGTCGGCAAGCGCGTTTCCAAACCCTGGCGAATGCACTAGCCAACATATATGAGGGTCATGAAGTGACCTTTGAACACAATTACGTTCGATGGGAGAGGTGTGCGGTCGC
Negative_glmY-SraJ-GlmY-tke1	2707664	2707847	184	AATATCGATGTCTTGCGTAATTTGACTCTTCGGGTGCTATAAGAGTAGCCGGAGAAACTACGTTAACGACATCCCAGGCCTGGCCGTCGAAGATGGGGACAAGGGCCAGGAAATCCCAGCGTCTCGTCTCACTTAATGAGTGAAGTTCCTCAGCTATTCTGAACTCAAAAGCATACTCCGGCCG
Negative_rncO	2725453	2725664	212	ACGAAAAACGAATATTTCCTGGCAGTCGCCGTCTTGGGCTGCCCGTTCAGCGCTGCCGTACTCTGAATTTGGCTCAACTCAACTAACGAGGGGTTCTCGAATGCGGGACAGTGCCGGCATGTGGTTTCCTATCGTTTGCAGGAAGCTAGGAGGCATTATGAGAAACATCTCGTTTCGCCGGGCGCTGGTTTGTATGCAGGATTATTAGAGAT
Negative_isrG	2736072	2736350	279	TTAAGCAGCCATCAGGACAGACCCGCGCCACTCACGAACACTATCCTATCCGGGTTCAGATGAGATCCGCTCAACATCCGCGAGAAACCATCACCCGAGAACGCGGTGAGGGCTGACGGGAGACGCTCGTGCGCAAAATTCCCAATGTGCATTAAAGGATGCGCGACTCTTGAGTCAGGCGATTCCTGAAAGGAGACCCTGACCTCTTCCTGTTTTGAGACAAGCAGAGTGTGCTATCAGACCATTTAGACATAACGGCTTCACGGGAGCTGAGGGTCT
Negative_isrI	2761329	2761576	248	CACATTAATAATGATTTCTAGCTACTTTGGGACCAACCACGTCGAGATCATAAGGAGAGGGTCTCGTCTAGGCGAAAGCTAGAGTTCTTGGGGCGCGCATGTGTTTGATAACCCCAACCTTTATGATGGGTGGGATCCCAAATAGGACCGCACAATTGTCACTGTTGAGATTTATCCATCAGCGGATCCTTAAGTTATAGCATTGTGGGCTAGCATTCAGACGTCAATACCTGGTGAATAGCAGACCA
Negative_isrJ	2761957	2762031	75	CGTGAGTCATTGAATGATTCATCGCGCACAGCGACACGACCTGTATGGATTATGGGGGAGCTGTTCAGCTCTCTC
Negative_isrK	2762791	2762867	77	TATCGGGCCCACATCAATGCTTTGGGTGGGAGTTTGGCCATATGCGCAAGGTGGCAGTCGTGGAGTCCCAAGTGACT
Negative_isrB-2	2770872	2770965	94	AAAGCGGTGTTAGTTCATTGAGGCCCCGGGCCAACGAACTCGAAGGGGCATCGCCATGTCACCCTATGGTGGGTGTGTGTGATTTGAATTATGT
Negative_PK-G12rRNA	2797271	2797378	108	GGTTACGTTGTATTGCCGTGTGCGCCGAGCGATGAGTACCACAGTCCGAAGTATCATTAGCATCCGCCGTATAGGGAAATTTTGTCACTGGAGGTGAAAAGCAAGCTC
Negative_isrL	2839055	2839399	345	CACCCTCCGACATCCTGGAGCGTCCGGGACATTCGCTAGCACTGCCGCTTCTTGACGGTAGGATACGACAGTTCACACGCGTATCCTAAATCTAAGTTGGGGAAGCGTTTAGCCCTCTGTGAGGGCTGATGGATCCCACCTGGCTCAGTGACCGCGGGCTGAACTGTGACGCATTGCATTCTTTGTATGGCCGCTCATAACCCGCGTGCCAATTCAGGCCTCGCTTACAGTGCTCACGTGTAACCAATACGCGGAATACGTTGCGGAGAGTACCTGAGAGCACCTCGAAAACAGTGCAACAACATTGGGCTTACCGGCCATCAGCCGAGGACTAACGATCCTACA
Negative_tmRNA	2843947	2844308	362	GCCAGATTGTGACCAAGCTCAATTACACCACATGCGTCTTCTTTGCGGCCGACTGGTAGATGCCTAGGCACCCCTTGCCCCCAAGAGGTTAGCTCCTCCGCAAGGTGGGTGGCCGTCAACCTGGACCGGAGAGGAATAAAAGTCGAGTTGAGGCAGCGAGAAATCACAATCGTGTGCTAACTGTCTGAGGCTTACGAGGTTTTCGATAATAGACCTTCGGGTGGAGCAGTACAACTGCATCCGTTCCCTCGGGGATCTGCCAGGGTCTAGGCGATGATGAGTCGGTACAATGGCATGGGTAGGAGGACTACAAAGAAGGGTTGCAAACCCTCCGAGCACAACAAGCAGTATTGTCTGATTTG
Negative_isrM	2905050	2905378	329	GTGGCCGGCCCTCTGGAGCCTTCCTCTGCCCGTTGTTTTGTAAATGGCCCTATTAATTCTCTCGGGGCAGCCGTCTCTAGCCTGTGCACTAAGCACTGAATTATGATTCTTCAGCGGGTTAAGATGCTTTGACCCTGTTGCACCCCCTGGTCTGTCGCGTATATGTGACGGGTTCTCCTGGCGGGCGCGATTACTTATTTGGGCTGATTCGGTATAGAAATCACGACATACCGGTTACCGACAAGGGAAACCCCTTCCTAGGTGGTCCCCGCCCTGACGTCGCCCTTGTGTCGAGTCATTCTCCTCTCCTCAAAATGACGAGGCACGCC
Negative_isrN	2906925	2907067	143	CTTCCCTGTTATAGAAACCACGCTCGGATCGGCCACCGGCTCGAGACCTGGGGATAGCTCCCAGTCCGGGGGTCGACATCGGGCCCGGATCTCACGTTTTGCAAACGGTTCCTACTCTGAGGATTATGCCTATTTACGCGTAG
Negative_STnc260	2966073	2966247	175	CATGGGACTTTAAAACATAGCATGTTAGATGGTGCAAACTCGATTTAAGGAAAGTTCATTTTGGAGAGTTAAAATTAGTACCTGGCGCGGCCAACCGACCCGTTGCCGAGTAGCCGCTCATCTCGCCCCGCTATATCGTTCCCCCTCCCAATGGTGTCCTTAGGAGAGGTGCCGA
Negative_micA-SraD	2966853	2966926	74	CGATAGATAACCGCCCTGCCCGAGACACAACCTTTTGATTCATCCTCCCCTGTAGAGGCTACCATGCTAATTGC
Negative_RtT	2969799	2969900	102	GCGTCCGGAGTGAGAGCGGGGCTCCCGGTAATAGTGGTTCCAAATACGAGATCTTCCTAGCCTGACGTCTATAAAACGTCTGGATTCCTTTGCTCACGAAAG
Negative_RtT	2970063	2970204	142	AAGCGTCCTTTGCCTCGTTCCCAATCCCAAGCTAGTCGGACCGCGCTGCGGTGGAAACACGTGCGTGCATAGAGCTGGAGATAACAGACGGGGACTCTTCTCCGGCTAAGGAGGGCCCGTAAATTTAATAGACTCAATCTTG
Negative_STnc590	3010807	3010966	160	AATCAGTGACGTCAGCTAGAGATGTAGAAGTCAGAGGTGATTTTGCGAAGACAGCAATCATTGCCAGACTCCAGGCCAAGACCTAACTACTGTGCATGTAAACGGGGAAGTGCATGGGGCCATGGTCTTATCCGGTTGACGAAGTGGCTATGCAACACAT
Negative_STnc600	3018766	3019855	1090	GATGCCTGAGATACTCCCGCACAGTACTTGACAGACAGCTTCATAACAGTTTGCGGAGTACTGTGGCTACCTGTCTATTTGTTTTAGCTGTTGTTACACCGATACTATGTCAGCTAAGCCCATCCACCGCGCAAAGACCTGGCAGCTTAAGCTTTCCCTCGCGCCAGCACGAACCCAGGCACATATGAGTGGACAGGCTCGGCCCCAGACTTGGTCTATTCACCCAAGAGTTTCAAGCGGGAGTTACTGGTTGCGGTTGTTTTACTCCTACAATAGCACCATCCGCTTTGAATGACCCCATGGATGAGACGCCATTACGAAAATTTGCGTTTTCATGACTCCTCTTCATCACAAATGTCCATTGTAGCTACACGCCTCCCACATCGCCTTCGGGAGATT…
Negative_invR	3044924	3045014	91	AGTTATAGCACTGGGTCACGAGTTCTTCAGGAAATACCTTACTGCACGAGGGGCGCTCCTTTTTAAAATGTACGTCACGACGTGGATGGCT
Negative_csrB	3116697	3117059	363	TTATCAGCTAGATCCCCCCTTCTTCGTGTCCAGCCCTTCTCGCCGACAAACGCCTTATCCCCGGCATTTAACGTAGTTGTGAGACTTTCCTTCACCGAGGGTCGTGCGCATTCACCGGGGGTGATAGGAGCCGCGAAACAACTTACACAGGGGGACCGATCCATCTGCGTGAGCAGGGAGAAGGTGGGCCATACGAGCCCAGCTCACAGAACATGAGAAAGCTACCCTTGATAGGCATTGGCGATTCACGATATCGGCACTTTGTAGTCAATATGCCAACGTTCCGGGAGGACGTGTGGGAGCTTAATTCAGGTTCGGCGACAAGTATTGGATCAGCTCTTACAGACCGACGCACGCCGGCTG
Negative_gcvB	3135317	3135522	206	GGGTAACCCATGCCCCGTCTCAGAGCACTGGAGCTTGCGAACCCTGAGATCACGGGACACCGCGGGTTATAGGGCTTGAGAGGTCCCAATCTCTTTGAAATGGTCACTCGTACCGTTGCGATGCTGCAGGCGAGGCTTGGCGCACGCGTCTAGCGTATTGGATCCTCCCAGGCGTTCGAATGGCTACCCTCAACCTGCTCAGGTCA
Negative_SraE-omrA-omrB	3170122	3170208	87	CATAAAGGAGTCCGTTACGCCGCCCACTTACTTAAGACCGGGATTCCAGGCTAGCCAAAGAGAGCTATTTTTTGTCGTGCAGCCCAA
Negative_STnc280	3179540	3179622	83	ATCAATGGCTTTTCAATCCAGAGCCCACTCTCATCATAGATAATTGCCCGCAACGTGTCGGGGCCGTCCAACGTACACATTAT
Negative_STnc290	3194914	3194996	83	CGATTAAAGTCGTATACTTCCAGTTACCATTAGAGGAGTAGGTTAAATCCGACAGTGCTTTGGAACTTTAATCACTGACTCAT
Negative_isrO	3198380	3198580	201	GTCCGAGGTCCAGATAGGATTGCATCTAATGGGAGTGGAGACCTTGTGACGAAGAATCGACATTGTATCCCTGAGATTCATAGGAAGGTGATGGGGAGGGGATTGCATCATGTGATAGGATTTAGTCGCCAAGGCCCAGGATGGGCAGATGTCCCGTACAAAAGTGCCGCGGTGCAAGCACGAGTTCGACGGCTACCCGAG
Negative_ssrS-6S	3222098	3222280	183	AATGTACAGGGGGGACGGGCCTATTGTGACCGCCGAGCCGAGAAGTCACCGTTGGTTACAAATTCAACAGTCTGCGTTGCTAATGAATTCATCAGGTACATCGCATGCCATGCCCGGGATATCAGAGCCGAACTATCCGAGATGAGGTCTGCTGAAAGCACGAACCCACTTAAGTGCCTATGG
Negative_rygC-QUAD	3222913	3223065	153	TCATCCCACCACGATGGGTACTCGCGCATCCATACTACTGGGTGTCTGGTCGCACGACAAGATGGGAACCTTTGAAGCATCCGAATTGCTGACTTGTATGTGTACCATCACTTCCTATGCGTTTGACCCGATTAGCATACAGTCTAGTGGGTC
Negative_STnc750	3240440	3240643	204	TAGGCGAGGCCCCGCGACCGCACCGCTCACCATATTTCATCAACAACCCAGAAGACGCACATAGCGTTGGGCCTCGACGGCCCGAATACCACCTCGACGGATGGTCTGCACCGGGCGCTTAATACCAACAGTGATGTCTTCTATGCTCGAGGCACCGTGTGCGAACCGGGCGGTTCCTTTGTGACTCCGAACGTAGACACTGAA
Negative_STnc300	3283807	3283965	159	AGCAGAGCTTGAGTGTCGAAACTTCACTTCATCGGTGAAATTGGCATCCCTAGCGTTTTAGTCCTCGTCCAATACATCGCCGACGTAACTTCAATCCGGGCGAGCCGAACGTATGAATGTTCAGGGGTTACACCGGGTGCCCATGTGTATAAGAAGCCT
Negative_FMN	3358610	3358808	199	GTATTGCCAGGGGGCATTCTATCGGCGTAAAAAATTTGGCTGGGTGAATACGTAAACATATAACAGGTCGGTGTTAGCACTATGCTGGACCAGTATGGCCTCCACTCGTGTCCTAACCTTGTTCTTCGCCGCTTACCTAGATTCAGGGTTATACTGATGCGAGGAATCTGATCAAGTTGCACTGAACAGCTGTACGACA
Negative_rygD-QUAD	3362327	3362474	148	AGCACGAGTGTGACTGGTGATCTAAGAACACTGTGCAGGCAACCACAGTGGTCAAGAGTGCGGATGAATATTGGCCAATGTCGAGCGGCCTAGTTCACATGCACCCACGGAGAGCTATAAGGCAACTTGGTGCAAAAACTTCAACACA
Negative_sraF-yybP-ykoY	3392069	3392261	193	GACTCTCAACGCTCGGCTCAGCGTCGGAGTTATTTAGCATTAAACTATGCCCCGCCGTCCGGGAACGGGTGGCATATATCCACGGACTTTTGGGGCACAGCCGCGCTTAACGCGACAGCCCGGCGCATGTCCGCGCATCGCACACACCTTAGCCTATTGAGCGCACATTGCTTCGCGACAGTATATTCGAAGT
Negative_STnc310	3393267	3393327	61	ACTACTATAATGCTGTAGTAGGATCTGGTGCCATCAACGCTAGGCAGCGCGCGGCCAACTC
Negative_STnc320	3404895	3404949	55	CGATGCGGTGTATTTCAACGGTGTGTCGTTAAAGGCAGAGGCAAGAGGTTTATAG
Negative_RNaseP_bact_a	3414803	3415177	375	TCGATTCTAGTCTAAGGCCCTCTTGCGTTTTAGATGTAGTCAGGTTCGATCGAACTGTGAGACCTGCATTTCCCGTCTCGTCTTAGTGCCATCCAAGCCCACTGCTATCGTTTGCTAAAAGACCGTTCGGTTTCCGAATTTACAACGTACACGAGCATAAACGTAGGCTTTGCGTCAGCCCGCAGTAGCGTGAACTGGGTCCTTTTTTCAGGCATTCGTGACTACTTCCCAGGTGAAGGGGTTCCATGATCGGAAAGCGAGGCGTCACTGCGGTATACAGCATAAATCTCCTACAACGCAGGCTGTTGTATTAAAGAATCCAGTTTGTCCTAAGGCGAAACCATCGAATAGGCGTTTTTAATCTATCTGACAAGC
Negative_SraG	3451439	3451606	168	ACGGACCTCGCCATTCCTGCGATGGATCAATTCCTTGGCGGACATCGCGCTCGTACAGGAGATCTTCCAGCAGCTTACCGCTAAAACTTGAACCTCAGATTTCTTTTCTCGGCCTATGTACCAGCTAGACACTGGGCGTCGTCCTGCGGTGCATTGGACGCTCGCCCA
Negative_S15	3451837	3451952	116	TTTTGCTGAATACTGCATAGTGAACTTTAGATGGATTGCTCTCAGGTCCAAGGGTACATCTTACAATCCTAGGAGTGTTCTAGCGAGAGCTCAAAGGAACATTATCGAGAGCTGCC
Negative_STnc610	3458296	3458578	283	GTGGTCTTAGGCTCCTGCATTACGCACTGCCCAAGAACATAACGGCAGTCCTACTGACCTAACTGAGGAGTCTGGTACTCTGAATCTGAAAAGTGTAAAGACTGACATATTATATCAACTGTATGTAGTCTTCGCCGCGGGCTCCGAAATATGCTGTCCGAACTATACAGAGCGGATTATCATGGACCAGTCAACCCCGTCAGAGTGCGGGCAGGGAGGGTTACGCATGAGACGCTATAACCAGTCGGCCTATGGGCTGTTCTAGCACTGCGCTCGGGACTTG
Negative_STnc330	3468497	3468553	57	TCACTCGACCTGCCTCAATTCTGGGTGTGACATCAACCCGCGTCGTTGCATCAGTAT
Negative_sraH	3490383	3490500	118	GACACCGACAGGGCGAGGTGGCCGACTGGTGACCGCCTAGTTTTCTGGATCCCCATTGGATTAAGTTGTGCCGAACTACTACGCTGATGTCCTAGCAAATTTCACAATGTAAACCCCG
Negative_SSU_rRNA_5	3571451	3571982	532	GGCGTGCTCTTGCACCACCTTCCATACGCCCCCGTGTACCTAGACCTAAGTGAGACGCTCAGTGACTGTTTGTGTTAGCAGTTACAAATGATCAGATCTATCCCGCTGGGTATGGCAGCGAATGTGGCGTAAGAGGGACTTTCAATTATGTGGATAACTTTCCATAAGCGAACAATCCGAGATAACGGCGTGGAGTCCAAATATGCGCGGCGTAAAAAAACTGGAGGGTACACTTAGTTGCGACCAACATGTTTATGTTAAACCTGTCCGTAGGTGGTGACTTAGGTTACTTCAGACCAAAGAAGCATCACCAGTGAACGGGTCCGTCTTCGTTACCGTTAGAAAGGTCACCTGTCACACTGCAATTCAACTTCATGGATCATCGGCCTGTGGCACCTA…
Negative_Alpha_RBS	3585700	3585811	112	CCCCAGTGCCAGTCAACTGATAAGCGCTGATAACCCGGGACACGCAGAGACGCTTGTTAGGCTAGAGAAAATAGAAGTCTTACCTGAGTGGACACATACAGCAAAGAGCGTC
Negative_STnc340	3635756	3635884	129	GCAGGTCCTTAACACGAAAGGCCGGATTACGTCAAACTATGGATAAACGGCGTCGAGGATACGTGCAGTGACCATCCGTCCAGTATAAGGAGTCCGAAAGTGCCTCTATAAGAGAGGCCATCCCTTCGG
Negative_STnc760	3663454	3663889	436	AACAAATACAGGTTTATGTACCGAGTGTGCGTTTCCCATTCAGACCTTCGATCGATGAAATTGACGAGTACGGACCACGCAGCACCGGTTGTCTTTTGACCCTGGGGTTGGCGCTAGTAGCCGACCCTAGTAGTATTGGCATAAGGTACCACCAGTGGCTCAATATTGCCAACACCTCCTTCGATCTAAGAACTCTGGTGATTCTACTTCATAGCGCCGGCTGGTCTCGAGACTGTAGGCGAGCGGGCAAATCGGACTAAGTAACTTCATTCGAAGTCCGAAGCTCCGGGTTTGTTTGGTGCCGTGACTTTCTTGACGACATCGTCGAGAACGAGTACCTGTTATTTCAAAGCAATCGCGAAACTATAAAGGCCAAGCGGGACACAACAAAGAGCGTTC…
Negative_ryhB-1	3715401	3715495	95	AAGGCAGCTAGCGATGTCACCAGTGTCCGGAGTCATGTAGATAGGTTAGGCTAACAGGAGAAGTTGAGGCGACCAACGGAGGCACCTCGTAATAG
Negative_STnc770	3756764	3757068	305	TACGAACTCAAAGCACCCCTACATTACCGCGAAATTATCCCTGTGAGTTTAGGGAATTAGGGAGGCTCAAAGCAATTCCAAGTCCATCCGTTTTTGCATACCCCTTGCCGATGCGCCAACCTCTCTGGCATTGAACTGTTCAAAAAGGTTGATAGTCCAAAAAGGAAATGTGAGTCCCAGAGCTGGGGTCAAGTGAGCCATATAGTCTCCATCACTGATCCGTTGTTTTTCCTCGCTCCGGGGGCGCGCCTGGCGATCCAGTTCTCATTTCACGTTCGTGACCAAGGCTATCGCTTTAAACTAAG
Negative_STnc350	3761373	3761440	68	ATAAATCGCGGTATCCGGCAGAAAGAGTAGCTAATTCTTTGCTCCGTTGGATGCATTCCAGTATCAAA
Negative_STnc360	3780254	3780402	149	CACTAGACTAAGCGTGGACACGCAATCAGAGTTAGGTTGGGTGTCCGATGGGTGAGGGGATTTAGCCGAGACCAGTACCAGGCCATGCCATTTGCTTCCATCGTTTAGGGGAACAGCTCGTGCCATGCTTTTGCACATCGTTATGAACA
Negative_STnc710	3808100	3808672	573	CCCAATGCGTGAGTGGAGGCTTTAGTGTTCCCGCGACACTGCCGTTACTTTCGTCTCCCTGGACGTGTTCCGCTGACGGCCGATCCAAGGACATGCCACCCGTGAGCTTTAATTGCACTGACGGCCTCTTCACGTCCGCGAAGGCCCCGCTGTAGTGGTCCTCCAGACCGCGTGAAATTTATACCATGATGCCTGTGCGTTGTCCCCGGGGCGCTCCCATTCGATATATCGTGGGGTCGCTACTAGGTAGAGTTTGACGGGCTGGGCGAAGTGGCTGACTCGAGGACGTGCCGCTGCTGGTCCGGAATTCGGTTAGAACGGCCTCGGGGTGATGGCATAATGGTCCGTACTGCAATAGATAACCGGGTTTCAGATGGTGGAGGGCGCCCACAGCTCGGA…
Negative_RtT	3820240	3820373	134	GACCACTAAAGCGTCGCCCGATGTACCCGAGAATCTCGGTGGCTGCAAAAACGCAGCAAAATTTTCAGCATAGCGAACAGATGGCGTGATACGCAATCCACTCGGCGCAGGATGCACCCTTCCAAGGGCCCCCC
Negative_STnc780	3837365	3837735	371	GGATGTTGGGCAGGTAAAATCGTCTTGGCGCCAACCTCAAATGCTGACGTGACACAAAAAGGCTCTCCGCAAACTACTAACGTGCTTCGGAAGATTTGCGATTAGTTCCTAAATAGCGAGACGCTATTGCGCCTTAATCGCGAATGACCAGCGAGGTTTGGGTTAGCAGAGCTACAGGTTAATTACGGCGTCTCTACCCGTATAATGACAGATAAATAGACCCGATGATTTATGAAACAACTCGAGAACCCTTCCGAGGAACGCAATACAAAGGAACGTAACCACCGGCCGCGGCATTTATTGATCCTTTCTCATTCTAAAAAGTAAATGAATACATCACAAGCCGACGGTAACGTTGCTTGTAACGGCCT
Negative_STnc370	3839688	3839758	71	GGCGAATACGCGGTGCGGGAAGTCTCTTTACCTACATTCAACTCATACCTGGACCCTGGGATGTCCTTTAG
Negative_STnc380	3885629	3885736	108	AGCGCCCTGAGAATTAGTCCGTGGTGCGGGCCTACGGATCTGCCGTCTATAGCGCCATCTTTTACTTCCCCCTACCGGCTTGCGCATCGCAGTCTCGTGCCCGCTCGG
Negative_STnc390	3902594	3902653	60	GCGATTACCCGGACTGACGGGCCCATGGAGAGGTGCTTGAATGAAGATTGGGCGTATCCG
Negative_istR	3998018	3998147	130	AACAGAGAAACCAGATCACGGGCAACAAAGACCGGTTCTCAGTAGACGACGGGGCCGTGCCCGACCAGGGCACATTGCCATTCCTGCGAATGTAGCAACAGAAACCTAAGAGCCCCCTTCATCAAGCTGA
Negative_STnc400-msr	4051145	4051340	196	GAATTTGATATCAGGCCGATTCCGGCATGATCGGATGCGTTCGTAGGTTTCACAGCACTGCAGCCTCACCACACTCGATATGGGGAGCGTAGGGCGACAAAGCCCTACTTATACAGCCGTCTGTTATACGTTATGACCGAACGAATTCCAGCGAACGTAATGCCCGCGACGGATTGGGCTCAGTACCATATTGTCG
Negative_STnc410	4072507	4072730	224	CTCATATCTATCGAAGCCTTAGCTTGTAGATAGAGTACGAAGTTGTAACGCTAATGAGCTCGTGATCAGCAAACTGCGTTCGGGCGAGGACCTGTGCACAAGGGGCTTCGAGCGATCGCTCCAATCTCCAAGCTCCAACAATGTGATGAATAATAACCTGGGACCAGTTCTAATTGCCGGCTATCGTACAAGTAACGTTGGCAAGCATATTGGACAGCTCGAGA
Negative_SSU_rRNA_5	4100157	4100688	532	TTGACGGTTACTCTACGGAGGTCTCTTCGGTGTGACCCCCCGTGCGAAGAGTGATTCGAGTCCACGTTTCGCATTCGTACCAGTTATCTCGTATCTATAGTGCCGGTTTGCACGCGACCGCTCCTGATCGTGAGCTAATGGTATTTTCCGAGGAGCTTATGTTCGTTAGGAGCTGAGACCAACTATGTGAATTCGGTCCAAGTGCCACGCCTCCTTTTAACCAGACAACTCTTAACGAATCTTCGAACTCGAAAGTTATTTTTAGGTCGGTTGTGCACGAAGTTGTGGATGCTGTAGCCCATGTCTTATACCACGACCTCTATACCCCGTTTCGATTAAGTAGTGTATGCAAATTGATCTCCTTCGCTTTTCCATATCGGCAGCCAGCACCGCTAGTGA…
Negative_glmZ-glmY	4141650	4141854	205	ACCCCACCTGATTAGATCGATATAGTTGTGGATTGTGGTCGCCCGCGCTTCACCCGTACGAAGGCTCCCTGATCGATCAACCCCACACTGCGTCAAATGTGGAACGTGGACCAGGATCCGCCTTGAGCGAAGCACCGCACATTGTCGACGCATCCTTGACTCTCAGGACGCGGTATACACGCGCCGAACTACCCCAGGTATTTGA
Negative_STnc790	4187941	4188136	196	AGGCCGGCTTATTTGCACAGCAAAATGGGACGTGGCAGTCGTGGGGTCCGGGGTACCGAGCCACTACAATAGCCCTACTTTACACCCGTCGGCAGAATACACAGCTACCAATCTACCAATCCGTTTACAACATGATAGTAAGGCACCGAGTAAGTGTTCGGAATGCGTTAGAATTAAGGCCTCGCGACATCATTAA
Negative_Spf-Spot42	4209066	4209175	110	ACAAATTCACGAATCAGGGAATAAGGATGTTCGGTTTCTTTTTCGACCAACAAGAAGTAGTTACTCCAGCAAGGACATCGGAAGTTCTTGGGTTAGACGCTGAGGTTATA
Negative_csrC	4210157	4210400	244	AATCCTACTTTCTCAAGCTCAACTCAGTACACACATGGCAAGTCGTAAGGCCGATACTCACCAGCGCAGCGACCGTGCTATGATTGCTTGAACCTAAATCGCACGAGTGCTGGAGAGATCTCGCCAACCCTACCGTCGCAGGCCTGCATTGGCCGGCCCCGAGAGGATGTCTTTCGAAGCTCTCCGAACCAAAGGTGTGGGTAGATGAGCTATTACGTTGTTCAGTTGTAGGGGCCAGGTCTGT
Negative_STnc800	4215325	4215598	274	TGAGCATACATTCCCACCTCGGACTACATGCAGGATCCTCCTAAGCCTCCGGTAGACTCTACAGCCCTATCCATACATCCAAGCCTCAGAATTACGGCTGCGGTGGGTAATTGACCCCCCTCCTCTAGTTATCTCTAATCGTTAAAGATGATTAGCGGCCATCAGTGGGTGTTTTAGAGTTGCGTGAGGCTAGATCCCGGGACGCGTGAGGCCAAACCCTCTATACTGAAAACATACGCGCCTCCAGGGGCTCATGGGCTTGTAAGTCCGCTCA
Negative_STnc420	4251480	4251539	60	GCCGTACGGCCCACGTTCTGGGTGTGCCGCCGTGTTAGAGAGACCTCGCGTGCGTGCTAA
Negative_isrP	4306719	4306866	148	GTTTAACTGATCCACATCGCATGGAGTCCTTTTTCACGGGCCCACCCGGTACACCCCCCGCGCCAAGTTTCAGTATCCCACGTCGACAGCAGCAAGCTCACAGCATAGACTCACTCGACCTAAGTCGACCGAACCCCACCAGTCAACT
Negative_oxyS	4342866	4342986	121	GGTAGAGCGATCTTAGGCACCGAGACGCGATCTGTCACGTCGCCATAATATCAAATCGCATCCTTGCTCTTAGACTGCCCGCCGTGCGTCCATTTGTTCATGTCATATCTTATGTGGGGTA
Negative_Cobalamin	4347851	4348044	194	ACGGCCATGACATCGAGCATGGTATGGGTGGATCTGCTGTCTGCTTTATGCCCTGGAGCAGAATTCCGTCCTCCAACTCGAATAGTAGAAGCGTTTTCTCTCCGGTTTAAGGACGCACCGGCAACTCTATGGCCAGCGGGACGGGCCCGCGGTGCACAGGAACGCAGTGAGGCGCTAAAGCGGGAGGTCGGGGT
Negative_P26	4365595	4365656	62	ATACTAGTATCACAACTTGAGGTTACATCGCAAGGATCTCACACTTGTCCCAACGTTTAACC
Negative_TPP	4382473	4382698	226	CTATCCGCTCCTCGGACTGGGCTGTATATCCAGATCTGCGGTGCGCCTGTAACCTGAGGGTACTTCTGCCTAAGACTTGGTGTTAAGAGGCCCCCTTCACGCCATGCTCGAAAGATTAAATTTTCACGTTCGGGCTCCGCATCGAGGAGTTGTCAGTGGTCCAACCGTTCTTAGGTCCTAGCTTCTTCGCATTGTATACTTTATGTCGCTGGATCTCCCTTGAATG
Negative_STnc430	4441898	4442059	162	TGAGGTCACCGCACCGAGCGGCCTGCACGGGATACCTGTTGGGCACTCCGACGGCGAATGGAAGTGAAGTGTGTTTTAACTTCGCGTTTGGTTCTCTGGTGACCTAAGTCCCCGTTCCAGGCTAGTTGATAAAGGGTCCTCGGCTCTTCCTACTATCTTGGA
Negative_STnc810	4446583	4446747	165	CTTTCCTCCTGGGTTAGAGCTCAAAGCTTTGTTGGTGGGCTGCTTGTCGTATAGACGGAAAACGGGCGGAAAGTACCCGGGAGAATCGTACTCAAACCAGGATCAACTGTCTGATCCCCAGGCTTGCTAGATTTGCAAGCACTTCTCTCTAATCTTGGTACCTCA
Negative_STnc620	4476817	4477856	1040	GAGCCCGTGGGTGGAGATGTATCGCTTTTTGTCTCTATTGTGATGTATCAAGCCTGCGCGTGACACCCCTGAACGCAGGAAACTCTAAGCCCAATTCCGGTTACTGGTTTCTGAAATACATCCAAATGACATCGGCTGGGAAGTTTCTCGGCTTCCAGCGCGCGGATAGGTTCGCGCCCAACCCTCCCTGATATATAGACCAGACAATAAGAATACCGGGGCCACATGGGCCGGACGATCGCAAGGAATTATTTACTGTTCCCGCGGTCTCAATCACCGCATCCGGGCTGCTCCGACGGTGCCCCTAAGGGACTTGCAGGTCACCACTAGACGAGCGATACGTCATAGGGACAGTCGTGCCCGTCCATCCTCGACCGGTACGGGGCCGGCGCGGCTTCT…
Negative_sraL	4504870	4505010	141	CCGACAGATGGGATTATGAGCACGCATGCCCACACCGAACTGACTAAGCCTCGTCGGTTTCTAACGGCACCCGTTCAATCCATATGGATAGAGTGTGAAAGGCAGAAATGATCTGGCCAGCGCGGCACATTCAGCTCAGCT
Negative_STnc630	4532473	4532638	166	CGGTGTGCCATCGACCGCACATTGGAGTGAACCTGATCCCGTGCAACTCCTATGATACTTACTATAAGTATCGAGCTTGTCTGACGGCGGATGGTCTCGGTCCGTCGAAACAGGCCTTCTCAACATAAAGACCTTCGCTCCTCTTCTGGCCCCGTGTTGCGCAAAG
Negative_STnc440	4559193	4559277	85	TACGACTCACTAAGTTGTCTCCAAAAGAGACCAGTAAGTGAGTTCGAGCACGGTATTGCAAATCGTAAAAATACCCTAATTGTCA
Negative_STnc490k	4559283	4559406	124	CAGGAGACGACCCTAAGCAGTCCACATTGTGCCTAGGGCGTGGTGGGTGTTCTTGGCGAGATCCCTGCGGCGATAACTGTTCGCCCCCCCGCAGTCCACTTATGAGTATCATCTTGGTTTGTAC
Negative_mini-ykkC	4581434	4581478	45	GCAACCGGAGGTTGAGGAAACGTGGTAGTGATAAGAAATCCGGCG
Negative_STnc450	4645079	4645134	56	ACTTTTAATTTGTCAGTTCTAGGTATGCTAACGTGTCTACCAAAGGTACTTTTTTC
Negative_Mg_sensor	4699479	4699591	113	TAACCAATTATTACGATGCCGTTTCCTCCTGGTGATACAACTGACCGAGTGTACCGAGATCATATTTTTCGTATGACCTCAAGCTAAATCGCTAGATGCTTGGGCAGTCAGAT
Negative_STnc460	4758187	4758332	146	TTAGCACATAGGCCGCATCTCGCAGCGTGTGCACACAGATTGCTTGGCGTGCGAAGAGTCGTTAGCGCGTGAACCCCCATTGCGAATTCCAGTAGCACGGTACTGCGAGTTATCGCTCTACGCGTATTAACAGTGGCTGCGCGCCA
Negative_isrQ	4762997	4763158	162	ACATTAACTTGGAAGCGTACAGCTTGTGTGGGGGGGTCGTCCCTTCAATTGACACGACCTAAAAGGATTGGTCACCCGCGGAACGCTACAAGAATACATCCGGAGTCCAGCGGGCTTAGCAACATTGGAATGGCGCGGAGGATGCTTGCCCTGAGCCGGTAC

## Sheet: TableS8
Table S8: Negative set2 of SLT2 with name, start position, end position, length and sequence.
Name	Start	End	Length	Sequence
Negative_Thr_leader	191	311	121	CCCCTGGCGAGAGTAGTCTGGTCGCTGTGGACGCCCCTGCTTATTCTCCTGGTCGTGCAGTCCGACAAAAACCCAATTATGCCTCATGTTAAAGGTGTAGACGGCCCCCAGCATTAGAGAC
Negative_STnc10	46050	46114	65	GCAGCCAATCTGTATAGAATGTCAATGATATTATGCCGACTACTTACATGTTCTCGGGTATGTGA
Negative_STnc20	51926	52260	335	GGCTATGGGGATACGGATGAGCTGTATCTTCCGATAAGTAAGCATCGACACAAGCAACGGAAGCTTTGTTGGCACGAGCCTCATACAAGGACGCAACACCTCGTGAGATTCGGGTGGAACGGACGTGAAGCTAGGATCAATGGCCGTATGACTGCTCTGGCCTGACTCACCTCTGTCAGCAATCAGCCGTACGAGATGTCCAGGGCGGTCACTCCTCGTAGCATGAGTCAGGTATTTACACAGACCGCTGGCGAGCTCTGGCAAAATGGGCAGACTAAGTGTCGCCCGAAATTTGAGCGTAATGGTAGAAAGGCCATAAAGCGTATCAGGGACGA
Negative_STnc30	58792	58923	132	TCTATCAGCTCAGATTCCCTTAGAGCTCATCCACAGCCTCTCAGTCTGCACTCGTAGGATGAACACATGGGCACCCATCGGGCTTTCCCTTCCATGGACCCGAAAAGCTGACACCGAGGTTGTCCAGAGTGA
Negative_STnc470	94548	94770	223	GGACCGCCGTGAACATGAAGCACAGGTCCGGTTCACGATCGCTGATTCGACTATAGCAAGCGCGTCAATACTCGGGTTGGAAGCTGTCTAGGGGTTAAAACCGCTGGTTGCGTCCCTTTGGCCGACGGAGTATTCTACTATTGTCTCGGGGTGCCGTTTGCCTCACGCTCCCGCGTATGCTCTGTAGACTCGCGTATCAGAGGAGGAGGCATGAAGCGCGAAG
Negative_TPP	126702	126801	100	AACCTATCCTGTCTCCCGGCCCCGTCCTCTTCACTGAGCTGGTTGGTAGGAAGTTGCGGAAGGCTATAAGCATCGACTTGCAAAAGCGGATATGAGTAAT
Negative_sgrS	128574	128812	239	GCGCTGCGTTTTTGCAATTAGCCCGTCAGTCTCGTTCGTGCGCGGCGTTGCGAAGAAAATGGGAACAAGCTCTTAGGTAACGAATCCATTAGGAACGAAGAGGATGATATACTGGAACATAGACCGTCCTTGCGGCCATTTGCCGAACAGCTCGTGCTCTATTGTATGGGAGGGTTCATCCTCCTAGCTGCTCGAAGTACAGTCAGGGTCGTGCGCAAATACCTCAGAAACAGCGCGGA
Negative_Leu_leader	133779	133926	148	GGTGCGGCACACGGATTACGCGGCACAACTCGATAGTGCCGTCTCGCTAGACCCCCTAGTGGCCGCTTCCGACGACAGCAAAGCACACGAAGAAGGGCTCCGGTGCGTAATTCCACGCAGACGTATTCCGCCAGCCAAATAGACGGCG
Negative_STnc40	161464	161537	74	TGTTCATTGGATAGCTAGGGAGCGCTGCCACCGGGTTGAAAAACTCACACCAGGGGCTATATCAGTACAGCGCT
Negative_STnc50	182458	182539	82	ATGACGTTCGTGGTCACACACCCGTCGTGGCGCGGTGATTTCCAACTCGCATTGGTCCAATACGCAGAGGAACCGGAGGACA
Negative_STnc60	230063	230277	215	TGAAGGAGCTGGTGCTGGGGATCGAGTTCTAGAGGATAAGAACGCATTCAGGCGGCTGTAGATCCAAACGATCGGCACTGTACCGAGGACGATCGTGTAACGGGCATCGACTTGGATCAGAAGGGGCCGACATCAAAGAATCGTGTTTACAGCCTAGTTCGGAAAGTCAGGGGGGGCTAGAGTGGGGTACGTGGAATTGCATGCCAGAACCGCCT
Negative_t44	254175	254268	94	AGCAGACCACTCCAACAACCGTTGCGGCGTGGAAAATCTGCCTATCCTATGACCCAGTAGAGGGGCGCAGGAATGAAGTCCTTGCAGGTGTAGT
Negative_PK-G12rRNA	293703	293810	108	CGCACCGGAAGCTTCTGGTCGTATGGCGCATTATCGCTTGATCCTTTATGGGATTTGAGGCATTTAAGGCGAAAAATGATAATATCTGTTTGCGTCCTTGGATGAGTA
Negative_RtT	294654	294778	125	TGCAACTTTTAAGAATGCTGTGACATTTACGTTATGCGTGTCGCGTCCCGATGGTGAGCAACAGAGCGCGTACGCCTTGAGCTTTGTAATCCCATGTCTTTTATAACATGCACAAGACACTGGTT
Negative_isrA	339338	339760	423	GAGTTACTGGTGGCGGGGCGAGGTCTACTAGGTCCACTCTCCAGTACGGGAGGTCATCAGGGTTATGATTATGACCGGGGCGAAGAAGGAGGGCACTCCTGTGCATATGCGGAAAATGTGAGGTAAATCAGTCCTCCCGGTTAGGTCCACCGCCAAGCGGCGGACCATCTGAGTCTTCAGTAACCTTGGGTCCCAGGGTACAGAGACTCTAGAAGGTTGGAGCCTGGCACCGAGGCCAGCCTTTAGCAAGCCTCACGAGCGGTACACGTAGTGACTACCGAACCGACACAAGACTCCCTTGATCAAATTCTCTCCGGCGATCCTTCAAGTGCCTTTTCATCCGAGATGCACACGCCGCTGCAGAATACGGTTCGTTCGCCCTCATCAGTTTTGCATCTT…
Negative_SRP_bact	524430	524529	100	CTGTCAAGAAAGCCCTAACGAGCTATGATACTCGGCCCTGGCGGTGATTTGCAAAACGTACGCGTCCGAGAACGAGTTATGTTTCACACAGGCCCCCACC
Negative_DnaX	542168	542232	65	TAGTAGTGCATGCGCACCCATGTGGTACTTAGTTCGGCCGTTAATCCTACCTGGCGCTATTGCCT
Negative_sroB	556005	556085	81	TCCAACTTGTAGCCATGATCCAAATTTTAACGGCCCAATCCCCACGCAACGTTCAGGCCGTGATTCCTGGAGGCGTAGCAA
Negative_STnc480	587848	587926	79	CAAAACCACGGTAAACGTCATCCCTAAGAATTGCCCCGATACCTACGTAAACGGGGCGTGGGTTCGGTGCCTGGCCTCT
Negative_STnc70	670157	670305	149	GCACGCACACTCGGTTGTTTAGGGGATAACCCCTGGCGTCTTCGTCGAGACTCAGCGGAACGGTGACCCCAGGTAGTCGAGTCGATGCATCAACAATCGAGTCCTACAAGGACGGCCGACAGGAGGTCGCCCAATGTACGATGGAAGAG
Negative_sroC	728762	728913	152	CCAATCGTAGTTCGCAGATGGAGGATACCTAGGCTGTTGAGAGGGCCTCCGGTGATCTAGTATCGGTCACCCGGATCGGGTGCCACGTTTACTACCTTGCGAGTGTGCCCTACGAATCTTTGCCTGGGAGTTCTCGAGTCCTAGTATGGGCG
Negative_RtT	818810	818950	141	GAAGGATCAATTCGAGGGAGGATGGTTATCTATCTGTGTAGGGTCCTACTCCGTACTCGCGGTCCCAACCGGGCCGATTAAATTCGTTGCTTGAGTGCCGACATAAAAATCTTATAAGATTACCAACGTGAAACTGTATAA
Negative_RtT	819220	819364	145	CAATACTAACGTGCACTTTTGCCTTTGCTGGATATACAAAGCATGCCAAGAATTTACCCATTGCGCCGCGCCGCTCAGACTGGACTTGTCACCTTTACGAGGCTGAGCCGTGACAGGGCTTTGCGTAGGTCGCCGGAGGTGGGGT
Negative_RtT	819504	819629	126	CACGATCGCAAACCCTTATTTCGTCACTCCTTGTGTACTTCATGGAATAGTCCGATGGCATGGGCTTCTTTTCATGCATGTGAAAAAAACCCATCTGGCTTATACGAGTGAAGGGGTCGGAGGAAT
Negative_RtT	819814	819938	125	CGGTTACAAGACTCCTCTTTAGTTAGCTCAGTCAAGAGTAAACGAAGGTATGACCGAACGTGAAACGCAGACTCCGGATCCGATACACTCGGCAGCAGGAAATTGGAATATGGCGAATCAACTGC
Negative_MOCO_RNA_motif	870506	870650	145	CCGAAGATCAGTGTTCCTTACCACTGACATCTCGTCGTAAGATAGTCGGGATAACCGTCCTTGTTACACTACTTGCCTCTACGAATGCTGCGGTCATGTACTCTAGAATGGCAGTAGTGGCATCCCCCGGACACAATCCGTAAAC
Negative_STnc650	899181	899533	353	CAGTTTGATATGAGTTTGTGAGAGCTCCTTCATGGAACCTCGAATCGCACGTATTCATCAACCTTGGCCGCTTTAGCACGTCTCAGGCCAATGTTATCCGGGGGCGATAATAACTTTGCCACAGGTCGGCCGGGGGCGTAACTAGTTATCTTGCGCGCGCACCCCAAGTAATGAAAAAACCAGAACGACTGTTCGTCGGAGAGGGCTTAGTCGATCGCCGCCTCACATGCCCGTCCTGGACAATAAGCGGCAGAGATCTGCCGGGACAAAGAGCACCCCCGCGATACGCTTAGGAGAAAAAGTGTCGGCTCGCATTCTGATGTGCTCAGTGGTACGCACTCGTCCTCGGAAAG
Negative_rybB	942554	942632	79	TAGATTCTTCACCCGCTGGCGCAGAAGTCATCCCGGCAGCCGGGACGTTGCCGTATTGCAGCAACCTTATTCTCCCCCA
Negative_STnc80	967580	967900	321	GTTAACCATTCAAATTCCGCGGATACGACAGTAGCTGGGGTGTGTCGTAGCCCTGACCCGTAATCTCGATTCAATTCCAATGCGCAGGGCCACGATGGAGCGCGTAGCTCGTGCCTACTATTCATTAAATATATAATTAATGCTTCAGTTCACGTGGATCTCGCGAACGCCGCCGCCCGCTCGACGAGATGTAGGTCCGTTGAACGGTAATCCTTAAGGTTCCACCCGAGGAGAGTATGGGGCAGTAGGCCCTTCCGACTTACGTGCGACCTAACAGGGGCAATCTCTACAAAGCTCGCGCTTAGCATACTAGTAGACTAA
Negative_STnc90	974284	974363	80	CGGCAGTTCCGCAACCAATGACTTCTTAACCCGGAAATCAGAAGCAGTATTGCGGCTCGCACCGTCTTTACAGCGGTGAC
Negative_STnc100	975011	975224	214	TTGAGGCGGTACACCTACTGTAAGCATAAAGGTCGAACGGCCTTGGTCATTAGTGTTAGAGATACGCCCAAGTGCATAGGACAGGTGTCCACGAGCATCAGACTGCAGTCAAAAGCAGGAATTGAAGTACTGTAGATACGCGGCTCTGCAGCGAAGAGGGCCGCATCTTTAGTCTCTGCCTCGATTGCGGCAGCCAATGGAACTAACAGGAAGG
Negative_STnc110	976578	976765	188	GCATCAACTCACAATCATCTTCATCATTACACGCATTCTGGGGCTCTTCTACGATGTCACCTGAAGTCAGATGGCCACTGCAGCTCATCCTCACCAAACCGTACGGGCCGTATATTAAGCTTCTACTCGGCATTGCGCAGGCCACTTGCTATTTGGGATCGCATCGTCGGGCGGGGAAACTTCCTATC
Negative_isrG	999818	1000096	279	TTCGCCCTAACCGTTTTTAGGCCTCAGTTATAACACTCTATGCCCTGGATGAAAGAATGACAATCTTGCTGACCGTCTTAGTTTACGAGTCCACGCTATGGATAGCAGGTTGGTAACACAGAAGACAAGCACCTCTATGCCCCCCAAATGCAGACGTCGAATAGCGTCGCTCGAATGGCTGTAGGGCAAATGCTACTATTACCCCCCGTCTTGGCATGTGTTCACCTGATATTATCTTGCATCTACGGGTAATAAGTATTGTGACAGATCAACAACGAC
Negative_STnc120	1004432	1004777	346	AGGTCAACGTCGACCTAGCACAGGTAGGACCGCAGGGTTCACCCAGGGGGCAAGAACGACGTGGGGCTAACGAAACGCAGCCGCCTTAGGCAATATGATATATGAATGCAACCTTGTGATGATGGGATACTCCCGCGCTCGTTCGGTCCTTTGCTTTGGAGCGATAACAACATCGGTACATCAAGGAGATGCCTTTCGACCTCATGGATGCGATGGATATGCCGTTGACGTACGCCGAAGGAAAGGGTGGGATACACTCCACGCTTGCAAGTATATGTATTGCTTTGAATATCGAGCCGATAGAGGCTATATTACCACACCGCCACGTGTGTAAGTCGCAATCCTA
Negative_STnc490k	1024975	1025165	191	CCGTAGTCCGAGGAAATACCCATGCCTAGTGCTACTTTGAAACGTCCGAATGACTTGATCGGACAAGACTTCCTTCTATGGCAATGTGAGTTCGCCAGTACCCTTGTTTCTTACCGGTATCGTAACGGTAGGACAAGTTCATAATTTCAGTTCGGCCTGAAGCACGTGCAACCGCGCCAATACTAGATACG
Negative_STnc130	1045098	1045232	135	GCTCGATGCCTCAGCGTTTTAATAAGACATGTACAACATTCTTTGTTGCTTCTAAGAATAATGATAAGTAATACAAGTCAACTTACATGCATCAAAGTGCGCAAGGAAGTGCTTCGTATGGTGCAAGAACGCACA
Negative_isrB-1	1104179	1104266	88	CGCCGCCTTGTGAGCCTTAAGGGCCCCCCAGCGTGCAGGCGACTCGATATCCCCACAGTCCCGGGGCGACAACTCTCGTTTTCTCATA
Negative_STnc660	1109014	1109304	291	GCCCCATTATCTCCCCCGCACCGCACATAGCACCGAGGAGCTAGCCGGACAGAGCTTAACAGCAAGGACGTCGCGTGTGGGAAGTGGCCACCAGCCGGGCCACGTCATGATGCATTTGACTCACGTCCTTAAACAAATCGTAAATCCGTGATAGGATCAAACGTCTTGTAGCCCACATGGTACAGGAATTTGTCATCATTGGATACGGCGTTCGCAGGTCGTTCTGAACGATATCGCATCTAGCTACGACAATAAAACCTGAAAAAACTCATCTTTTGTGATCACGACTAA
Negative_STnc140	1113681	1113750	70	AGGATGGGTTGCCCGACCGCAGCAGTTGCGCCCCTTTGAGAGCCCGAGCGGTCGCCAGTTGAGACAGTCA
Negative_isrG	1137224	1137502	279	GTTCAACATTTTTGTATAGTTGACCTTTTATTGCCTTGATATAGTGATACCGAAGCGGCACCTAAACGCATACAGCCACAGCCACCACCGCTAACATCAATAGAGACGAACACGTGCGGCGTAAAGCCTGGCAACAACCGCTTCACGCACATCGTGGATTCCGGCGACTCCGTTAGGAATCTACTAGCGATACTACGCCAGAAGGGGCCCGAACCTCGTATCCACGGCTCAGCCCGGTTAGCCGACATCGGCTAACGTAGGTACCTTGGTTCGTCTGGC
Negative_isrI	1177445	1177543	99	TGCTGCGCGAGTGGTGTTAAGGACCTTCCCAGAACTACACGATGAACGCGCGCAGTGCACATATGTTCTTCCCCCCGTACGTATATTGAGCGGCTTACG
Negative_STnc670	1213489	1214315	827	CATATCCCCGTCGTGAGACTAGCGTGCCGTGTCCGGTTAGTTAGTATGCGGGCACACTATCACTTCAACGGTCGAGGTTTCTAACTCTCTCGAGGAGCGACGGGATCACCGATAACAACGCGGCATTTCTGCGCAGGATCATGGTCAGGTGCGCCGGTGCTTCTGGCGCTCTTTCACCACTGGTGGGTACCGATAAAGCGAACGTGCCAAGTGCGTGCTCCCGAGAAGACGATATGGTGAAAGATCCCTCTATTCCAATCACGTAAGTAAGACCAGGGTCAGCATAACTTACACTCAATGAAGCGCAGAAGGCACAACGATATCGCGGATATAATTCCTGCGAATACCGCATCCGCAGAATCGGGGACATCTCCAAGGCCTCCATATTAACAGATCCAG…
Negative_STnc500	1216157	1216440	284	TAACGCCATCTTTACCCAGACATCAATAACTGGGAGACCTTGCTGATCCATGTTTGTTCTACTCTCTTCAGCACGAGTGGAGAATTAATCACGATGAAGCACAATCTCTTACGCAATGACTTATTGGCGATAATCGGGCTGCACTGTATGGTGCAAAGCTCGGCGGTCTACGTAGAAGGAAACAAATGTTTGGAGCTCCGTGTCGCTTGCAAATCGACTCGAGAACCATACTTCCTCGACGTGATCCCTCACCCTGGGAAAATAAATGTTTCGCAAGGGGTATA
Negative_RtT	1224190	1224325	136	CTAAGGGGCATACAGCGCACATAACGAACTGGGGCAAAATTGAGCTAATTCAACGGCTGCGTCAACGGCTACGCGCTCACGCTTCCACTCCTGTGGCATAGTGTATATCACGCAACCTACCCTTATCGCAATTTCT
Negative_RtT	1224558	1224693	136	TCGTCAATGCGAGAACCTGGTTAGGCTTTTGTTCTAGACTTTGGAGACCTTGAGATCAACCGATGGGTGGCGCCCATGGGGCTACACTCTGCCGACCTCCCTCGCGCCGATCTGGTCCCGGAGTCCGGAGCTCAGT
Negative_rne5	1271582	1271919	338	GTGCGGGAATATTGAAAAAAGGGTTGATAGGACCAAGAGTGGGAATACTACACTCGGTAAATTTAACCAATCCGAGAGCCCAAAGCCCGGCACGTTCTATAGCCCATTTACGAGTTTTATGGCAAACGCCGTCCGGACCGGAGGTCAAGGTACCGGCACATCCATATACAGGGGCATTAGGTCAAGGGACAACCATGACTCGTCCTATTTTATTGTAAGCGTGTTATAATCTTTGCGCCGTTGCGGGCTGTCTTCCAATCACTTCTCTGAGGTGCCCAGGCCCTTAGGGGCCTAGGGCTTATCCGAGAGCCTTGTTGTGGCCGTGGGGAGAGGAGATC
Negative_sraB	1275071	1275236	166	GTGAACTTTCACAGACACGGATGATTTACTACAGCGATCTTGGCTGTGATCAAGGTGTGCTACAGGTCGGTCTATACCCGAGGCAGGCTGTTAGAGAATAGTGTCGTCTGTGAGAGCTCGAGGAGGGAGTCGAGACTCAATTTGCCCGCGCAAATGTTAACCTTAC
Negative_STnc680	1286075	1286368	294	ATTCGTTTACCCTTTGATGACTCAGATCCGTTTTAGTTTATTGAATTTTACGGCGGCGGCACGCCGAGTGTAATCTTGGTGCCGCATTTGTCTGACATCGGTTATACGGCCCGGGGCTTATTCTATAAGTTGTAGGTCAATGAAGGTGTTGGAACCGGAACCACGGCTATTGCAGACGGCACCTAATTCTATGAAAAAGCCATAAATCTACTCTTATTTGCTCGCCGAGATAAAATTAAAGTGTCAGCTGTATAGCAGGTCTAAGCCTGAGCGGTGGCTAGGTCCCTGCGACTC
Negative_STnc150	1325649	1325914	266	ACCGGGGGGATACTGAAATGGTGGCCTATATAGTCGTCGATCCAGACCTTAACTTACTACGGACTAAGCACCCATAGACTACCCCGGAGGATCCATCGATTGCTGCCACATTTTGATCCAACCGTAAGGTTATTAAGCCGAAGAGCAGGACCTATTTTCAATGAGTACTGCGACGGTGTTCTACGAAGTGAGTCGTAAAGTCGGCGCGGTCCTACAAAATCACACCCGTACCGATCGGCGGTGCACCATCCGGTGGATCTAGTGTC
Negative_isrC	1329145	1329432	288	CGTTCTATATGCTCTAAATCCTCTTGCACGAGCGTCCGGCCCACGCTTAGCTTGGTAGTCTTAGTTCGTGCCCGTACTAGACTATGGTCTATTCCGGTGTTCCAAGGACATGCTACAGCCTATTTTGGGGCGTGTTCTTCCGGCATGACCTGGCCCCCCCAGTTGCTTTAGTCGTTCTCCAAAATTAGCGGTTGGGATCACGAGGCTGGCAGTACAAGTAGAGATGTAACGAGCATCAACCACTCGGTTTCAGATAAGCTAAAGCTCAGACCGGGTACGCAAGCGGCA
Negative_STnc510	1331440	1332250	811	TTTATACGTAGTGCAGACTACTCACAATTGCTTCCGTAGCCGGAGCACGACGGTAGCATCATGCTACCCGTACACATTCTCCGCTAGGTCCTGACAATGCTTTACCGTCGCTCTCGGCTTGCAAGCGAGGGTTCGGTTCTTTAATATCTGCGATAGACTTCCAAGGGGACAGGCTGTCGAGCGGTGGTGGTCTCAGATGTCCGATCGACTCCGCATCACATGCCAGTCAGCTTCAACGAGGGCGATTCTTGCAACGGCAAAACACACACGTGCTGCTTACAGCCTGTGCCAAGGCTATTCTGGGACACACGGATGCGTGGGCGTCCCATTGCAGGTCTGTGATCAGACATTCAGACTCTTGCAAAGAAGTGAGAAACAACTGAATCCAGACCCTGACTT…
Negative_STnc520	1332809	1334044	1236	ACTCCTTGGGCTCAGGAGTGAACAGTCAGGCATTGTGGGCGGGAGATGTTGTAGTGGGATCGTCAGGCTCGGAAAGACCGGGGGTATCCTCCTCGTAATGTGTACCAGCGATCACCCTATAAGTCAGCATCGTATCAATGAACACGTATGCACTTTATCCAAAGTTTTGTGAAGCTCCACGGGGAGGGGACGTTGGCTGTGTAAAGGGCAAGACCGTGAGGTAACTCACAGGATCAAGAAAAGCCTGGAACGGAAGACGAACGGAAAGTCCGTGCGCAATACGGGGAGGTACGGGAGTTGTAGTAATCAGCGAAGCATACGATCCCACGCCGACCACCATCGTCTCTGGTTCTAACGCGGTTTGGCATCCAGTGAGCCGCCATAGCACGTCTGTTCTTG…
Negative_STnc720	1338442	1339122	681	AGACTTACGTCGTCGAAGTAGTCTTTCTTTACATTCCCTGCAATCAAGCAACACCAGATTGGGTAGTGTCACGTTGAAGCTAGTGAGCACGGTCTCGACTACCTCGCTTTTCACTCGTACGCAACACATGGTCGCAAGGGCCTTAAGTTCCCAGGAGCTTGAGATATCCGCGCTATCTGAATTCATATGTATGTACGTTGGCGTGTTAAGTTTGCGTATGCTTTCCCAAGCCTCCAGCTCGGTATGCTTTGGGGCAGCGAAGCTATAGTGCAGGGCCCTTGCGGAAGGCTAAAGCTTTCGCTCCGGTGGACAGCCACGCCCCAGCTCGCAGAGAAGAATTATGTGTTACGCGGACTGTCAGATCTACCTAGACTTAGCCCCTTGCGTAAGACGAACATC…
Negative_STnc160-isrD	1345732	1345782	51	GAAATCTAGACTTGGACCGCGTCCCTAGCGCTAAGCCGGCTATTCTATAGG
Negative_ryhB-2	1352875	1352987	113	TACTCGTCCGTTTGTTTAAAGGCCCCCTGGCAGTTATTATTGGCGAACACTTAGTCCTCATTTTCACAACTGCGCCCAGTAGGTATGGGGGTGCAAGGCACTTGCTGGGCTCC
Negative_STnc530	1359779	1360418	640	GCCCAGTGCGCCGTCTGCTCTAAGGTTAAACCAGACCGAGAATTCGGCGATGGGGCTCAAATAAGTCCCAACAGACTCGAGGGGACGTACAGCAAACTGGACTGTACCAAGTGGTGGTAGAGAGGCCATCTCCCGGGAACTAGACGGTCCAGGTCTTAAGGGCTCTGACTGGCCATACACGCCGACCCTAGCACCAACGTGCCCGGCCCCATGCCTACAAGCCTGTAATTCTGTGGCATCGCGGCCCGCACTGTTTCGCTGTGCGTTTAATGTGCAGATCGTTCTAAGCCCGATTAAATCACAGCCATCACAAGGACCGGCAACTAGTTACCAGTTAATGAGCCTCCAATCCCAATAGTAGAGGAACCCCGGATAAAAATATGCCTAGTTTTTATCGAC…
Negative_LR-PK1	1414437	1414778	342	CAGGTTGGACTAACTTGATAGATCGCTCTAAAGGGTCTGGCGCTAAAGGCACAGTCGGGCCGCCGTCAATGTTGCGAACTATCACTAGTCCATCTCCGGGCCTGCGGGAGTTGACATCACCTGTATTACGCAAGAAGATTGAGTTTCCGGCACTTCTCCTATCTGACCTGATGACTTGTGTCTAGAGGCACCCCGCGATCTCCGCTCGTCCTAGTGGGAATTAAACCGGCTCTTGTAAATCGCCCGGTTATCCAACTTCCTTCTCACGATGTCAACTACATGGATAAACTATGGTTGACGGTATGGTAAGCAGGACCCGTCGATCAGCAAGGGATTGAACTC
Negative_STnc540	1419369	1419570	202	CCAAGCCAGATCGTCTACCACGGCACACGCTCATAGCATAGACACGTTGTATAAGGAATGTGCGATCGTTAGTCGCTCAGGGAACATGCACCCTAAGGATCCTATCATCCGAGCGTACCCTCCACATTGTTGTCGGGCTGACCGGATACTGTCGCCCGCCTTGAGCACATCGCACTCGATAGATATGGTCTACAAAGCAGGC
Negative_RprA	1444831	1444938	108	CAATCGAAGGGATCGAGTGTTGGTAGTCTCTGTCCCCGGGACCGGTGACTCGTCACTCCCATTGAGTATCGAGAAGTTCGACTAGAACGCCGGGCTCGGTGAAGGAGA
Negative_rydB	1450426	1450520	95	GATCATCGCGTTCGTCCTTGGAGGCTGTTGCTTGAGATGTACCTTGCGGCTACTAATTCAATTTAGGTATGGAGTTGTGCCCATAACGGGGGTCA
Negative_STnc730	1505384	1505672	289	CGTATCCGCCTGAGTATGCAGATGTGCCAGTGCCCGTCAGAAGGCTGGGTTCCTCAGGCCGATGCGCAATCCTTGAACGAGAGTTTTCTAGGTATTTTTCTCCCGTATGCTTCATAACAAGGCGCGGGACAGCGGGCACGGGCCCGGGTTAAGAGCGTACACCCGCCCTATCCACGGGGCTGTCCAGCGAACTCCTGAAACGTGAACGAATGAGGATATAAATATTGCATGAAGCGAAGGGCATGTACTTATAATCCCAGCCTGACTTGTATAGGTGACCTATCGAGAG
Negative_STnc550	1508946	1509412	467	AACCACATCGGCCGTGCCCCACTCGTGTGAGGAATCAAAATAATTTTTAGAGTATTGCCAAAGTTAATTCAGTACGCGCACTAGAGTCGAGGAAACGTCCGCCCAGTACGATGGTTGGATGACCATAACACCGATAGCGAATGTGCTATACTGGACTTATCATTCTCTGGCTATGCTGGAGAGATAAGTACACTGTTACAAGGCCCGTCAACGCCGGTGAACTAGGCGCTATCTGTGTGCTACCTCAGCCCGTTCCAACATTTGGGTTGAGAGGCTGTGATAGTACCCTGTGCGATTGATACAGACACGCTGGTGGGAGCGGACTTGTCGCTGCAATTGCGAGCTATACATATTGAGTACGAGCGACGCGCTATGACACGAATAATAACTCAAGTGCTA…
Negative_STnc560	1593723	1594413	691	TGGAATGCGGCGACGCAACGAATCATATGAAAATGTGCAAGGTCAATGAATGGTGCTAGGTAGAAGAAGTTAAAGTGGTGTATCCCGGGGGTGTCCCATCCCAGTGGATTCTACTTCGTCCCGAGACGCGAATAGTGAGTCCGCGGCCAGTACTCTGAGGGAGCGAGGGTACTTTGTAGTTAAACGCGGATCCCTTTACGGCGTCATGACCGTCACGCCCGCTAGGTTTTTGCGTTCTCCCCATATATACAGTATTTTCACTCGTAACGGTAACATCTAGGGGGCCCGAAGCTGCAGAGTTTCAGGCGATACCTCGGCGAACCCTCTCGCTTGGGGCAACTCGGGTCGCTCCTTTTAAGACGGGGAGGCTCAGCTAGGGTTTTACGGAATGGACGTGTC…
Negative_STnc170	1605784	1606116	333	GTCATATAGGGAGGAAGCGTACGGGCGTCTTACAGACCTACTGCGTGTCAAGAACCGTCTGGGAAGAGCAACTATGAATGACCTTTCCGCCCCTGTAAGCGCCCGGGGTGAGGGAGGCCCGGAGTAGTAAATAGTCGAGCAAAGCGAATGCTAGAATCTAGTAATCGAGCGTGGGTCACATGAGCCTCTATACAACCGGGTGATGTAGGATCTCGATCAGGCCGCCTATAGATGATTAGCGTGCGGCGGTACCCTTAGCCCGAGCACCGCACTGTCAGGGCCCCGAGCTGCCCAAAGCCAGAAGTGTGCGCTGAAGCGGCATTCACGCATGTG
Negative_isrF	1629871	1630160	290	TCCACGGAGTGGATATAATACTTTGGTGCCGTTGTAATACCAGAATGACTTAGCCGCGGGGCAGATTTTGCCACGGACACGTAAAATTATTTCGTTTTTGGTGAGGATTGTCGAGGTCCAAAAACGCCTGTGGCTCGCGGCGGCAGGCCAGACGGGGAATCCCTTTCAGGGTCTTGACTGCGAGAATTAGAGGGGAGACATTACCCAGTTACCCTTAAAAAATAGAGTATGTAGGTTTTCGACCCGTTGCCTATATACCAGAACGTTTGCCTGAAATGGGGTTTGATTCC
Negative_rydC	1729673	1729738	66	TCATGATTACACCGTTCCTATTGTGAGTCTTTTAGATTCAGGAAAGTATGGAGCCTCCCGATACTC
Negative_MicC	1745671	1745789	119	CAATTGTCTGTCCGCAAGGGGGACGCGTGTGCTCTCCAAGAGCTGCGGTCCCCCACTTCCGGAGACCTACGTGCGATGGATAAGCTCTTCCCAGTTTGTTTCGGAAGAGTTCACCTAAA
Negative_STnc580	1749662	1750147	486	TGGGCCTATTAGATAAGGAGGGACATGACCCAACGAGCGCACGCCAACTGACTGATGCCCAATCTACGGACCTCGACGAAGCTCAATATTTACCGGCAATAGCCGCCCTGATATGCGTTTGTTGGGCTTGATGTCCATCGCCCACGCTGCCAACTTTTTCGGGAGATGGCCCCCTAAAGGTTAACTCCGTTGTTAGTTCTGGTCGACGCCGGTGTAGGCATACTGAATCGGTTCGGCAATGAGGAGGAGGAGTGGGCCAGCTGCCATGCAAATCGCTTCATCCTTGGCCCCGCAGATTCCCTGTCCCGTGATGTGCGGCTAACCTGAATTGTGACAAGGTTACAGCCCGTAATTTCTAAACGAAAGAGACGGCGGACCCTACCAGCGTCTATGCTTTCT…
Negative_C0343	1749734	1749808	75	TCGACGAAGCTCAATATTTACCGGCAATAGCCGCCCTGATATGCGTTTGTTGGGCTTGATGTCCATCGCCCACGC
Negative_STnc180	1807565	1807776	212	GATGGATAAGGGCCCTCAAGAGATCGCGCGCCGTGGATTCGGACAGATACATTCGCACTAATGGCCACCGGAAGTCCGGTGTATTTAGTGTAAGTTAATTGTTAATCCATTAGGGATCTTCTAAGTCCCAGGAGCTGAGTTGTAGCTCCAGGGATGTTTGTGATCAGCGTCCTATAAGCTGTAAATGTGCCAGACCTATCGTGGTCTCGAGC
Negative_Trp_leader	1818432	1818527	96	GGTTAAACCTCGCCGCGAGCGGCAGGAGTGCATAGCAATAGCTGCTCCTCCTTGGACTCGAGGTAGTCCTCATCGGTCTCTCCGGCGTTCCTCCGA
Negative_RtT	1852698	1852823	126	CAAGGTGTGACTGCGCGAGTCCACTTGTGATGTTAGACCAGGACTGCAGATGCAACCGATTGAGAGTGGGAGCGTAATCAGATGGCGGAAGAACCTATGGATTCGCGTCAATTGATCGTGGGTTTA
Negative_RtT	1852986	1853116	131	CATACTGTCATCCCACTCCCCGATACCTGCCCCCGTACCGAACCGTCAAAATGAATCAGTAAAGCCCGTCGATTTCCGGCGGACCGCTTTAATCGCTCATCCGCTGCCGGATGGTTTATAGAATGGTCGGA
Negative_RtT	1853160	1853290	131	CTACGGGTGCCTCATACCGAAATATCCAACCCTATCCGGGCGCAGGATCACTCCACCTACACTGTATTGGGGGACGCCTAGAGACGCTCGTCCCCATTAGAGATCGACTGCGTCAGTGCTATTACAGTTCC
Negative_RtT	1853334	1853465	132	CGTTGCGCTAGGTTAAGCTACAGGGCCATGCTAGTCCTACTCGTCTACAAGAACGATGGTTTGGAATTGGAATTCCAACCGGGGCACCCATTGCATAAGGGAATCCACTAAGAAGGGATGTCCGAGCCCCGA
Negative_RtT	1853509	1853639	131	CGTTTATTGCGCGATAAGAACTGCTAGCTGTCTCCCATGCAAGAATCTGAGGAATCGCAATCCTCCAGAACCGTGACCAGAGGAGACCAAACTCCGGGAGTTTTTTTTTCCCTCAAGCCTTCCAGGATGAC
Negative_sroD	1915175	1915263	89	GTTATGCCATATCGCTGCACAGCAGGCCCCAATATCATTAGGCAGGCGGTTCGGCTGCTAATTATATTCAAGGGTCCGGAGGAATCCCA
Negative_yybP-ykoY	1931931	1932054	124	GGTTGAACAGGGTTAGTTGTGTCACGACGCAGCCCTTTAGCGTTAAATATGCGATATCGATACCATTTAACCTGCACAAAACAGACCGTTGAGAGTGCGTACATTACAGCCCCGACCCCGGTGG
Negative_STnc190	1937518	1937652	135	GTTGTCGACAGTGCCAATGTACTTATGCATTTATGCGACCGTCAAATTTCCCAAAGAATCGGATATTAAGTCCCGGCCGGTGTTGGGGCGAGGCATCTTCGGGGTCTAACGTTAAAGAGCAGACCCCATACTTTG
Negative_ryeB-SraC-RyeA	1968053	1968155	103	TAACGCGAGTTCAAGACCGGCTAACCCCAGATAGTACGCTGGGGATTCGCCGTGACGGCGCTATGGTGAGCGCCGTACTGTGCGGCTTTATACATCGCGTGAG
Negative_STnc200	1979550	1979598	49	CGTTGACTTATTCGTCTTTCGCACGAGGTCCGGGGCCTGCTTATTTCCA
Negative_STnc210	2032404	2032580	177	CCGATCGCCACCCTAATTGACGCATGTCAGGGCAGAACCACAATACGTCCCTAATGATCTTACATCCAATCACGCGAAAATTTCAGAAAGTCTATACTGATGAGTGACACTCGACGGCGTACCTTCCATACGACAGTGGTAACGCCTGTGTTGTAAAACAATTGAAGGCGGAAGGCT
Negative_STnc490k	2046203	2046326	124	GTATGGAACATCAGCAGGACACCTCTGAACAGGGCCCCGTGTTTTATGCGGCATAGTTTATTGATTCCCAAATCTGCCTATCATGATTATAATCACCAGTTCGGACTGAGACCTCGCCGTAAGC
Negative_dsrA	2068649	2068736	88	TATGAGGCTCCGTGTCCTGGTTGCTGGACGAGGATACGGGCCGTAGGCCAGTGCGTCGCGCCATTAATGATTCGTGTCCCTTTGAATC
Negative_rseX	2077175	2077269	95	TGGATAGCAGTTGATTGGCGCAGAAGATTCAAATGGGCGGGACTGCTCAGATCACAAAGCCTAAATGTTGGAACTGTATAGAGCCGCGCAAATGA
Negative_STnc220	2078990	2079068	79	CAAGAACCCCTTCTCTAATCGCGTAGCAACGATATAGCTTGAACAGGGCACGGGTTGAGTTTCTGCCGCAAAATAGTCC
Negative_STnc690	2084293	2084457	165	GCTGACGACAAGGGCTAGGGCCAGTAGCCAAACAGTGCGGTAGATCGCGTTTCAGTGTGTGGTATACACTGGAAGACTAGCGTGAAGATTCAGAGCGAGTGATACCGCGCTGGTCGGATCAGCTTCCTCCATGGTATCCAGTAAACTCCTAATCTTCCCATAAGT
Negative_Cobalamin	2113898	2114073	176	AAAAGGATCCCTGGGATATCAAGAGTTATCGCCGAATATCGAGTGTGATGTGACTTTGAAATTCGCACACCGATTTAGCCGGGCTATAGCAACAACACTTTCTTCAGGCGCTCGTTACGTGTAGTTTGCTTGCGAGACGCTTCTATTTGACCGCTGCTAGAGTCCCGAACATCGGC
Negative_STnc230	2115370	2115452	83	ATAATTTCGATCTGATTGTTCCCCTAATAAGCTTCGTGAATATGCCTTGGAAGCTCGCTGTCCCTCCAACTATAGCAAAATTG
Negative_STnc240	2147333	2147409	77	ACTGTGATATCTAAGATTAGTCGACACGCCGGTCCGTGATTGATTAATCAAGGGGGGCAGATCGAGTTATTTTCAAG
Negative_STnc700-His_leader	2149256	2149614	359	TTGTGCTTGAAATCCGAGACGGTACTTTTTCACAGTGCGAATACAGCTAGTCTACAACGTATTCGCAAGCATCATGATCAATGAACAGGGACGCTGACATTCAGGCCCCACCTCTTTATTCCTTGTGCTACACCGTTCTAAAGCCTCGTAAGCCATAGAGTATGAATGTCCGAACGTCAGGCTTTGATTGGAACGCTATTTCAAACCATGGCATCAATTGAACCATTTCTGACTCCATCCCCCGGCTCGGGGAACCGTCGGCCCAGATCTAACTTGCGAGGACTTCTCCGATGGTCGCGGGCCCAGGAGCACTCGTACGGTGCCAGCCGTTATTACGTGCACGAAAATGGGGTCCTCTA
Negative_ryeC-QUAD	2213871	2214016	146	GGCTGCACAAGTTCAATGCCTAATAGAATCGACTTACACCGTCTTTGCCGTGCTCCTGTAAGTCTCATAGCGATTCGGTGTGTCCCGTGGCTAAACTAGCTGCAATACTTACTACGGTTAAGCATAGACGGCTCACATGCGACTGT
Negative_cyaR-RYEE	2231131	2231216	86	GGCCTGCGAGTGTTGAGAGCTTTAAGGTCCATCGGAGTATTCCGTTCATTTTCAATTTGGAGCCCTACCAAGTGCTGTCCGATCGA
Negative_TPP	2241877	2241973	97	AAACATAACGATGTACACATCTTGGGTCTTCGTGTCTGCCGGTTTAGCGGATGCATCCAAGGCTAGGACGAGGTTGTTATCTAAATCGCCAGGGTAC
Negative_STnc740	2242570	2242831	262	ATCGAATCACCGGAGACTGATAGACGGTTGATCGCGCCCCGGAAATGGAACCCCACTCTTGAGATTGCTCACGATAGGTCGTGTATTAATAGTACCTAAGCCCATCAGACGTTGGAGTGTCCCGCAGGTAACAGATTATCCGCACAGTCGACTAGGATACGGACAGGCCAGTATATATCGGGAGGTGTCGCTATTACGCCCGTACGCGGCGTATACAATTGCTAGGATCCCTCGTCTCGCGTTAATTTTCAGATATCCCACC
Negative_isrG	2344732	2345013	282	CCTTGTTTAGTCCCGACGCTACGTTCCTACCCAGCAGGTAAGCCGTTCCCCACTCAGGCACGGGCTGCCAGTGCCACGGGAAATTCCCGTGGGGCGAATCGTTCACAGTGAAAGCGCCATTAGCTCCGTATACCCAACAATGGCCATTACACGGTGGTGGTGCTGATCGCTACCTAACCAGGGGTCCGTTCAACACTATTAAAGGATGAGTTCGAATTAGGTTTCTGTAAGTACCACCGACTTTCCTAACCGCCGGCCACTATCCAACTGGTCCGAGAGCTC
Negative_micF	2366913	2367005	93	CTGTGTTGATAACAAGGGACAATTTAACCGGGGCACTGTCAAGTTGAAGCATGAATTATGTGGTATCGGTTAACTAAGACATGTTGTCGAACA
Negative_isrH-1	2394303	2394753	451	GGCAGGGACCCGTTGGTGAAGTAAATTGGCGCTGAGTGTGCAGAACAGCGGCCGGGATATGGCTCCTAGGTTACTCTCCTGCACCTACTTCTCTCAGACATGGGTAAGCAGTCTGGTCATCACCCCGGGCACGACACCAGTCCACCCTGCGGGTGTGCGGCAGGAGCTATGTACTTGCTTTGCAGACCGACCATGTGTGCCCTGTGAAATACAAATTACTAACGCAACGAGAGTCGTCTACATCATCTCATCAGTGTAACAGATATGCATAGCCGATTTAGTATACACAATATTTTCCTTCGTCGAGTCCTGCGCCGAATAGGGCATCCGAGATTACCAAACCATCTATTAGGTGCATACGAATTTGGATCTGGGGTGGATTCTGATAGTGTTGATTGT…
Negative_STnc250	2596789	2596882	94	CGTTTTGGATTTTGTTCCGGCCATGTGGTCGCTCGAACGGAGATCCCCAACGCGGCGGTCTGTCTCTGTTCGCTCTAGCTATATCCGAGTGAAA
Negative_sroE	2656165	2656256	92	CCCTACTTGTGGCTCGTGCAATCGTCAATCAGTCTCACGGAACGTAGACTGGTCGCCTTTTGACGCAGGTTAATGCCTGACCAACTGCCTGA
Negative_ryfA	2674934	2675228	295	CTTGGGTGAGTCGGCGTTTCGAGCGTATATGCTGACTCTAGTTCATTACTTCTGGCATTTTCGAGACGCGGGGATATTTACAATCTCCACTCTCCAAAAGAGATCCACACGTTTTGGTAACGCTGAGTGCGTAAGGGATATAAGATTGCACGTGGTGTGCGGGCGGGCCCGAAACTGCTCCAGCCCCCCCTAAAAGCCCATATGATCCACGGGGCGAGGACCTTGATAGGTGGTTGAGAGCCAAGAGGTTGCCAACGGGATGCGCTATAGTGAGGGGCGTATGGGAGCCTCAAGA
Negative_glmY-SraJ-GlmY-tke1	2707664	2707847	184	ACGGCACGACAGCTTCTACATTCTTCCTGCACAGCTGCCAATGGGACTAGCTAACCAGCAGGCCGGTCCCCATACCATCGCCATCTTTCACGCATACCACTATCGCCGGCGGTTGACACTTGGCTTGATCGTAATAAACCCTCATTATATGGCTCGACAAGTTTGCGTCATTTGTACAATATTA
Negative_rncO	2725453	2725664	212	AAAACAGGTCGCAAACTCGTGGTAATCCCTAATGGCGTGCACACTGGGACGGGGCTGTGAATCACACCTGAGGCTACTAAGCGTCGTCCAATTAGCTGGAACGGTACCAATTATGCCTACCAGACGCAGGTTGATGCCTATTATATGCCTGCGCAAGTCGCCGCGTCCCAACTGGGGGAAGTCCAACGATAATTCGCTGGGCGAGTCTACCG
Negative_isrG	2736072	2736350	279	CGCGGCCCGCACCTAACCTCAAATGTATTAGGAAAGATCAGCAGATTAATGTGAATGAATGAGCTAAGTTTTCGGGAATAGGTTCTTGAGGGGCAATCGCTCGTATCATCATTTTACCAACGCCTCACGGAGCGTGATTCCGGAGGGTTTGCCGGGGTCTGCTTGTTCTGCTGTCTAGCATCCTTCAGGGCTCGTGACACTCTAGTTCGGGACTCATGCCTTGTATTCAACTTTGACGAGAGAAACGCGGCTCTAGATGGCGAAATTCCCGGCATTCTA
Negative_isrI	2761329	2761576	248	ATACACGTTTATGTCGTATAGGGACCGACTCGTGTCTATTAACTCCTGCCGGCATCTGCTACGCTGGTTCCGGTAAGGCGTGCTGACAGCGTTCAGGGTAGACACCCACGTGACCGATAGCTAGCGAATCACGCCAGTCATGTATAAAAGATGAGTGCATGAATCTGCCATACCCGGATGGTTGCTGGTAGATGTACTGCGGGCTTGGGGGGCGCAAATAAAGGCAACAATATCTAGGGTTCTACCAT
Negative_isrJ	2761957	2762031	75	TAGCGATACGGGGATTACGCCCGGGCTAGTCCCACCCACTCAATGTAGGTTTAGTCGCTCAGTCAGGACTTCGGA
Negative_isrK	2762791	2762867	77	AAAGCCTTTAGCCTCCTTAGATGAGTTACCCGGACGAATGGTAAGTCAGGCGTAAGAGGAACAGCTCACGACGCATG
Negative_isrB-2	2770872	2770965	94	GCCCGATGATGCCAGACTTTGCTCCGATACTCTCCCGGTGCGGGATCCACGGCATCCTCGTGATCCTCTGGCAAGGATGTGATTTACGCATCCA
Negative_PK-G12rRNA	2797271	2797378	108	AGGCCGCCTCAGACTACTGTGGCTCGTGTTATGGTCCCGTGAAGGGTGGAAGACCGGAGAGCATCTTACACCTCTCATAAATGTCAAGACGAAAGCCCAACCTAAGCT
Negative_isrL	2839055	2839399	345	GCTTACGAAGGACTCAGCTTGCGGCCGGAAACATAGTCCCAGCAAGCGGGTTTATGCTGGGCATCGCCAACAGGTTAGCAAAGGTAAGGAGTGCAGATTCGCGTTATGTACAGTACAAGGAGACCACAAGCGGAAGACTTTGCCATCGCTTTAGGGCGCGGTCATGCATTGCGAGCGCCGCAAGAGAAGTTTAGATGAATTCGAAGAAACCCGTCACTCGCAGAGTCCTGAAAGGCACGGCCTCAATCTCTATTGGAACGGTGTTCTGATGCATTAGTTCGCGCCCCTTTCCTCCCATCTCGCAAAAAGCTGGCCGCGTATATCAAGATCCGTTTCAGCGGATAT
Negative_tmRNA	2843947	2844308	362	AGCGGGCAAATACATTACGGGTCGTAGAGACCTACGCGTGGGATCGTGTACTCACCAGAATGACTTGCCAATCATGTGCAGCGGTTCCCCTTTTCAGAGCGACCGGATGATATTGTAGAGACCCATAGGCCTTTGTCGTTGGTTTATTGTGCCGGGTACCCATTTATTTCAGTATTCACCCAGTCAGTTCGTACCAAGATGTGCCCTTCCCACAACTACTTGACTCCTCCGACGCCTCAAAGGTTTTGGTATTAGGCGCACACTCGCGGACAAATTGGCCATAAAACGGAGGAACACTAAGCATTGCCAGTGTACTTGCTGCTCCTTCCGCCGCATACGGCTAAGATGAAATATGAACACAT
Negative_isrM	2905050	2905378	329	AATCGATTGCTAATGGGCGCGACGCATGCTAGCGTTAGCGAGAAAAGACTTTAGGCCAGTGGAGCCCAGGCGACGTTGGTGTATGAAATTCAAGGCTGAGGCGTACAACGTTCGCCGTCACCGTTTGCGCGCGGTGTCTGCTATTATTCTCGCCGTAGAAGTTTCTCAAGGAATCGACATACACAGGGCACCTAAAGCGTGTTGAGTCGCGCGACGTACTATTGCTGTTTGTTCCTAGTCCGCTCGGGGATTCGTGGACCTCGGACGCCGTATAAGGCGATTCACATGAAATAAAAATCGTATGACGAGGAAATGCGGGGGTGAGTAGT
Negative_isrN	2906925	2907067	143	GGTGCTGACTCCAAGAAGATTTTAGAAGAGCCTCTAGCAGCTATATGACGCCTAACGAACCTGTTTCACTATCGTACTACTCTACGGCTATTAGTGATAACCGTCAGCTTGCATAATTAGTGGATGAGGCTCAAGGACACGCA
Negative_STnc260	2966073	2966247	175	AGCCCAACTTCACTTGCGGTTGCGTCTATGAGCAGACAAGGCAATCAACGCCCCCGCATTTGGACTGCGACGAGATGTTGTATTACCTTCGACGCCACCGAGCGAGTCGCCGAAAGATAGAGGCAGGTCAGGGCAAAAGCTGTCCGCGTCCTCCCCAAGGTCGATTACAAGGGCG
Negative_micA-SraD	2966853	2966926	74	GATCAGCGACCATCGTTCTCCGGGAGTGAGCACCGAGTATCGATATTTGACCGTTTATGCAATGCTACAAGGAC
Negative_RtT	2969799	2969900	102	GGTGCCGAACTTTCCAAATGGGAGAAATCCGCGTCCTCTCGAGGGCGCGTAGGTGGTATTCCGGTAGTTTATCCTATTCGCGCGTTTAGGAATTTGTCTCCT
Negative_RtT	2970063	2970204	142	CGGTTAGGTTGACGGTTTCAGTTAGTAAAGAAAAGCCTTCGGCCCACTAATTAGCTCAACGTTTTTCCATCTAGCCACTCGTCAACCGATTCCGGGCCAAGCACATGCAGGGAGAAACCTGAAATATGCGTAGGATGGAATC
Negative_STnc590	3010807	3010966	160	ACATATTGTACCCTTGCATGCGGACGCTCGCTGTAGATGTTTAGCGCTCGCCGATTCAACCCCGTAATATGCCTCAACCGTCGGTAGGGAGCAGCCGCGGGCAAGCTGACAACTGCAGGGCAGGATCTACCTGGTGTGGCTCCCCGTCGACAGGGTTTGG
Negative_STnc600	3018766	3019855	1090	ACTTCTTATCAGACTCCGTCTATGCCTGGTATGGGTTTTTCGTAGGGCTTCTTTTGCGTGTGGACACGTGGGTTCCTAAACTAACAGGGAGCTAGTTCAAACGTGATAGGTTGATATAATAATATAAGCTTCGTCCGGAGGTAGAAGTCGCAATCACGATAACTATCCTACCACCATGTTGCGTGCATCACACGCAACTTATTCGGACACCACACGTCAAATACGATAGTATCCAGCGGAGAGAGTTTTTGCGAACTGACTGTAATGGTTCAATAAGGAAGAGGCAATTCCCGCGACATCTTACAAACTAGCCTAGGGCTGGAGTTGGTGAACTCACCAGAGCCCGGATGCAGAGCCAGGTCGATGGATGACGGAGAGAAAGTCAGTTGACCTTTTATC…
Negative_invR	3044924	3045014	91	TCGCATCGCTGCTTAGCCCTCGATATTCCTGCCACTTACCCCCGCACTGAATGTGCTTTTTTGTTATGCTGCCGCCCTGACCCGCCGCACA
Negative_csrB	3116697	3117059	363	AGTCGAACGAGCACTATTCAGTCTGCCCCATGCGCCACTGGGAAGCGGCGTGCGTCATTCGTCGGTCGGGGCGGCGGGGCTCGTGGTGTGAACTGGACTACAGCGTAGCTTTACGTTACACTACCCGCGTGTGGCCTTCTAAAGCCCACTGATTAATCCGCCGCAAGGCCAAGCACCTTGTAATCAGGAGGACTAAGATGTTGGGCATTATGAGCCCGTGATCCATTCACGTAGGGTTGGGCACACTGTTTGGTTTGTTGGGATCCAAACGCGACGGTCGGTTAACCATTGTTTCCGCCGACGGTCGACGTCTTCTCTCCTTCAGCCGGGATGGGCACCGAGAATGTACTGTACAACACATTT
Negative_gcvB	3135317	3135522	206	TTATATAAATTCATCATATTTGTGTTTTAGATCTTGGGATATCGCGCATGACCTGCGGCGCTTGCGCCGGCATGAAGCCCTGTAATTGGCTGGGAAGCAATCGATCCCGCAGGCACGAGCCTCAAAGATTTTAATACAGTCGGCTATAGGCTCGCCTTCACCATCATTGTTCAACTTCCATATGAGGAGTCCGGACCGACCGTAAG
Negative_SraE-omrA-omrB	3170122	3170208	87	GATGCCATCTGACGGCCATGATCTTTACTTCTCCCAACCCCTATGGAATCTCTGGTAATAAAAATGGGCAAGGTCATACCCTGCGCT
Negative_STnc280	3179540	3179622	83	GAATGATAACCTTCGTGGTTTCCGCCTAGATTTCCATGTACTTTAAGTGCTGATCACGACGACCCTCTCTGCGCACATGATGC
Negative_STnc290	3194914	3194996	83	GAATGTGTGCGCATAGTGGACCCCGAGGATGGGTCTTCTCAAGTGCCTGTCACTATCTCCGTGGCTGCCAGTGAGAGACTTCA
Negative_isrO	3198380	3198580	201	TAAGTTCTCTCGCCGCGAATTGCTCCTTGCTGATCATGTTCTCTTGGTGAATTTAGTTTTTAGGCTCACCTGATCCGTGTCCGTGATACTCTCGACACAGTGAAGGGTCGCACTCCTCTCCCCCAGGCTCCGGTCGTGCCGTCCTGTATCCCACCAGAGTTCAATTGCACGGCGCTCAGCTGGCAAGAGGCCGATTAATGC
Negative_ssrS-6S	3222098	3222280	183	AACCCGAAGTGGGCCCGAAGTTGCAGGAGTTTCATTTCATCCGCAGTAACAGATGAGCTATGGAACAGCGCGTGTAGCCCAGGTGTGTTTGGCCGACCAAGACAGGAAATGCCCGTGGACCAGGCGTAAAACCCTATTGTGACGGAGTTTTACTCACTCGTGAAGTGGGCCAATTTGAATGAA
Negative_rygC-QUAD	3222913	3223065	153	CCCCACCACGAGGCATCACGGCCCTCCGGACTTGATCAACCTACTATGCAAATGCCCCCGGGTTACTACTGATCGCTAAGACGAACGTAATGGGGAGGAACGTTAAAGCTCTATTTGTAGCGGTCAGGTAGCTGCTGACCCACTTAAAGGCGA
Negative_STnc750	3240440	3240643	204	CCTGAAGATGGGCCCGACAAATTGGAAGACTGTGGTCTCGTAGGGGAACAACGTGATTCACTACCACCACATTGGGATTGCGACAATTATCACAGAGTATACCGCACGGACAAGAGCGTCAGCAAGCGTAGGCTAGAAAGTGCAAGACGATGTTGACACGGCTAGTAACTCGTTCTAGCGCGACCACTAGTCCTGACATATTAA
Negative_STnc300	3283807	3283965	159	CCCGTCGTCACGTGCGGGACTCGACGAGCAACTCGTCGTTAGTGGTTGGCTATTGACGCACGGGAAGACTCTCAGCAGTGTACTCCAACACATTCGAGGCCTAAGAAATCTTGACGGCTCCATAGGTTGGCCGTGTGGATCTGTCACCCGTCAACGCGG
Negative_FMN	3358610	3358808	199	CGCTACGAAAGGGCGTCAGGTCAGCCAGTGGTCTTAGTCTTTAATTCCAGCGGCAAGATAGCTCAACACCTTTTCCCCAACCGACCGTGTTATAGCGGTTCCGGCTTCCCTACCAACGACCACATCTCGGCCCCAGAGGCCAGGGACGTACCCCGTAGTTCGTAGACGTGCTCTCGGGGGATGCAGTCTCCCTATGAAC
Negative_rygD-QUAD	3362327	3362474	148	AGGAATCCTCGGCACGAAGACGCAATGGCTTGAGCTGGAAGATTCACTAGAGGGCAATCAAAAAGTCTTCTACAACCTTTAATAAGAGCTCCGCGTAACGGCGGTTGAGGGCGATTGTAAATATGCTTGTACGTGATTTGGGCATCGT
Negative_sraF-yybP-ykoY	3392069	3392261	193	GCCGAGAAACTATAGGGCGAGAATAACATCTGCCGCTGGTTAGCTACCGTGGGGCGTACGGGTCTGTCTGAAAAAAGTGGTGCAACCGATGAGGGATACGGATGAGCAGTAGGCCGACGTACTCGGGATGTAAGTCCAGGAAACCACAGCTGCCGCGCTGTGTCTGGGTGTTCCATTCTATCCTAAATTGGTA
Negative_STnc310	3393267	3393327	61	CTAACGAACTTATTGACGGTAGAAAGAGAGGAGGCACACTCTTTTCCTGATTCCTGAACTA
Negative_STnc320	3404895	3404949	55	GATCCTCCCGGCATAGTGAATGAGCGACTGAGTGCGAAAGACTGAGTCCTGGCAG
Negative_RNaseP_bact_a	3414803	3415177	375	GGTTGTGGCTCACTTGCACTACCGCTTGGCGAGACACCGGCACCGAAGATTATCGCTTCTTTGGCATTAGAAACTTTCGATAAGCAGGGGGGTTGAGACACGACCGTAGGAAATGGCCGCCACGGCGTATGGCCCCTGGTGTAGTACCCTAGTAAAAGAGGGTTAACGCACGAGCGACTACCGGCTTGGCCTGCGTTAATCGACCCTATGACCCAATACCTCGGGCAGTGTAGGTAACGGTCCATAACGAAAGCTCAGCTTCTCGAGGATTGACTATCCAGTATAGGGGGGGATTATCTCGAGCTCTCCATAGTCCAGTCTATCTCTACCACAGACCCCATGAGTGCGCCTCGCTCTGATGGCCACTTTGACAGT
Negative_SraG	3451439	3451606	168	AGTGGTACCACGCAGTGTTGTGCAAAATACTAGTCCCGTGGATACCTTCAGTGGAGAGGGAATCAGCCATACTTGTTGCTCCGAAGACTATAATGACAAGTAGTTGTACCATTGGACTGAGCGAGTAAAACAGCTTTATAGCTTTGCAATCCATTCATCAACGCTCCG
Negative_S15	3451837	3451952	116	CTTATCAAGACCGAAAACCCCGCAGCGAATCCAAACCTATTCTTACCCATAACTTTACATTACTACTATCACTTATTGCACTGCTTGCACCGAACTCCACCAGTCGTTCTCTTAAG
Negative_STnc610	3458296	3458578	283	TCCAAGTATAAGCGTGAATGCGTAACGGCCGCGAATCCTGACCGTGTCTCTATCGTAGTTAATCCAACAAAACAAGTACCCCTCATAGACCACGATCATAGCAACGGATGCACAATAATCGTTGAATAGTACCCTAGCTTAAGATTTCGTTCCGTGCGGTTTATTAATCGTCGACGACACACATGCTGAGCCCGGGTGCGTTCTTGGGGCCTGAAACACAGGAATGCCATACTCTCGAGGGTCTTTGGTGCAACGGGCAGTGCGCTCTAGACGATATAGGCTT
Negative_STnc330	3468497	3468553	57	CTTCGGTCTGTGAAGTCTACAACTGTACCACGGCGCGATTTGGAGCCGTCCACGATA
Negative_sraH	3490383	3490500	118	GGTGTGATCACTGTGGTAGTGCTCGTGACGGCGAGCCCTGGTGGCAGTTTAAATATTTGGCTCTACACCGGCAGACAGAGACGCGGCGAGGACGCGTTCGGAAGACAGCCTAGCCGAA
Negative_SSU_rRNA_5	3571451	3571982	532	ACAAGGTTAATTCTGGGTGACCCTATCATATTCATCGTTGCCCAAGATCGCTATTACTCTACAGAGCCTTGAAGACCCTATAAATCGCTAGCGCCTTGTGGTTCTACGAAGTGTAGGTAACGCCAGCGTACGCCCCTGAGCAAAGCTGCCGACTCGAGATCGCGAGGGGAGATTGCTAATCCCGACGTAGACCGAGACGTTGCGTTAACTGGCTTTTGTCCCTGAAAGGGGAGGTAAGTCCATGTCGCTTTGTGGTAGCAAAGGGCACTTACAGCACTAGCCGTTTGAGGGAAAAATGCCAACTGCCGCTCGCGCTGTTGGACCATACGTAAATGAACTTGCCGGTCCAGTTCCAACCAGCCACAGCCTGAATGCGGTCGGCATTGAGTTGTATCGCAC…
Negative_Alpha_RBS	3585700	3585811	112	CGTTGCCGGAAGGCGTGAATACACGGCAATATTGAGTAGGGTTTATGCTCGCCTGGAGGTTGGGATTGGGCTTGCCCACGATATTACGTCGTGCTGTACGTCAGTTCGCGCT
Negative_STnc340	3635756	3635884	129	GCTCCAATGTGTGTGTGATTTAGAGGGAGCCGGAGACAACGAATGCTTACTACGCCGGTCTCTACGTATGCCCAGGATGAGCGTCTTACTAGCCCAGGATTCCTCAGGGTTGAAATCCGAGGGGAGCCC
Negative_STnc760	3663454	3663889	436	CTGCTATTTTCACTGGAACCCCGGGATACGTACCATATCATTCAGGTTTGAAGTACATTTTTATCTGTGAAAACTTGACCAAAGCGCTCTCGTGAAGACGCTGTATTATTCAGCTACCCTCGTTGATGTGACTATGTACCCGTTATCTCTCGAAGTGCAAGAAGTATCTACGGAACGAAATCGACCCAAGTAGAGTTACGCGAGGCAGGCTGCGCGATGGAGACCCCCCGTATGCAGTGCTTGGCGCAATACGTGTCAGATTTATCACATGTGTAGCTTGCCTAAAGCTGACGACGCCGCGCCGCAAGCCTGGGCCCTACTGGCTACCAGTTGAACTGTGCGAGCCTTGTACTTTACATGCCACACGAACGTCACGGGGGAGTATCCTTATAAGAAGAG…
Negative_ryhB-1	3715401	3715495	95	ACAAATTCCCTCTCACCTCGCGGAGATGATGGGAGATCGTCGCGGGCCGTTGGAAATATACTGCTAAACTTTGGCAGAGTGTGTGCACGGTCCTG
Negative_STnc770	3756764	3757068	305	GTAACCAGGCAAGGGCAGAACTATGGCGGGGCGGCTGATTTTACATCTAGTCGAATTGAGCTTACGAGTCACACAAGACGGGTAACGGTAGTATACATCATGCTTGGCCCTGAATTACTAAACTTGCCTTGAAAAGACCCGACGTTTTACGCTTAGCCTAAGCAGTAAGTCGTAACCTAGGGAAGTTCATCCCTCTCTTGAACGGCAGGTCTTAGTATTGAGTACGGGAGTCGTCTTTGGGAGTGCAAACTGTCGTACGGGTATCCTGCGCGAGACTTAATCTCGAAGGCCAGTGTGTGCCACAG
Negative_STnc350	3761373	3761440	68	TCTGCCGTTTCTTTCCTCTAGGACGCGAGGGCCGCCTGCGGATTCTATCACGTGTGCACACCTAAGCA
Negative_STnc360	3780254	3780402	149	TTTCAAGCGGGACCCGGGATTTTCGTTAGCAGGCGCTACCCCACTGCCTGCTCCCAAGTACCGGACGTAACGGGTATAGGCCCCATGGGCTATTTAAGGATACAGTATCTTGGCCTTAGCGGTTCTCTGAATGGCCCCACGCTGTGCCC
Negative_STnc710	3808100	3808672	573	CGGTTCGCTATCCTTCCGTTCAGGTGGGTTTATGGAGAAATATTGTGCCGCTATATTCGAGCACGACGTTATCAAGACGGCGAATGAAATACTGGGCTCACAAATAATTGTGTCTAGTTCCGGATACCGAAGACGTCACCCAAACCTATAGGGAGGCGTAACCTACCTAGTAGTATTGTTCAAGATTACTGTGCCTGAAGGGGGCGCGTATAGCGCTACTGCAAGCGTCTGACCTGTAGTTATAATAGGCCAGCTCAGATGTGCAGGGACGCAGCCTGGTGTACCATGATCATCTTAGGGTAACACACTCATTAATGCAGAGATCTAATCCTGAAGTCAGAAAGGGACTCGCGGCTCTGGGGGGCGTTGGATTCGGGGCTGTACGCGTGGGTAAATTCT…
Negative_RtT	3820240	3820373	134	TTAAGGCCTGGGTTGTCGATGGTAGGGCGGCTCTAAAGTGTATAGCAAGATCGCGATCAACGGTCAGTATGGTTTGCACCGCCAACGGAATTGCGATAAAACGCCTCTTAAAGAATGTTCTTTCTATCAGGCTC
Negative_STnc780	3837365	3837735	371	CTCGCGTCTCGCCCATATATGACTTGTGTTGCGTCTTGCTGCTTAGATTAACCCACACTCTTATGTCTACACTACCTGTAGGGCTGTCCGATTTCAATCACTCAAACGGCCGGATAGCGCCGAACCGTACGATGAACGGACTGGCAAACGGTCCCTAGAAGCCGACTACTTCCGGTCCCCCGACGAGGGCTGTGAAGCCCTCGCAAGCTCGGTTGAGTAGAGGAGTATATACCCTGTCCTTTCGCGCGATGCGACGTCACATAACATGATTTACCTGAGGTGCCCGCATCATTCGTTTGCGTCCGTCCCATCTCGGACACCACAAGTGACTCTCGCGGAGAGCCTAATTGAGCTCGGATCGGGCCGCTCTC
Negative_STnc370	3839688	3839758	71	ACAACCCCGATCGAAACCTATTCGTTAAATCTCGCTTGCATTCCATCTTGCAGACAGCGGTTCCGTTAAGG
Negative_STnc380	3885629	3885736	108	CCAGTGTCCAACTCAATGGGGTCCCATGATGCGTGCGTCTGTAAGAGAAACCCACGGGGTAATTTGGACATTCGAGCCTTCTGTGCAGATCAGGTACTAAGTATGAGG
Negative_STnc390	3902594	3902653	60	ATGCGCATGCATGCGTCTCCTTCCGCGGAAAACCTTGTTATGTTTACTGTGGTAGTTATG
Negative_istR	3998018	3998147	130	GTTTTTGAAGCGTCCTCAGCTGCGTACCGACTACAGCCACGAGTAGTCTTGTTGATCCTTGCAGTTCTTTGAATAGTCCGCTCCGCCAGGAGCGCACTTCAGTATGCGGCTATCCGCAACTCATAAATAA
Negative_STnc400-msr	4051145	4051340	196	ATCAGCGCTGGCGGTACCCGTGTACTACTATGCAGGGGCTCCAACAAGAAGCACGAAGACGCGAACTTCGCTTTGTCGGTCGTATCCGCTCTTACGGGCAGTCAAACATAGTGGAAGGTACAAGCGACAGGGACACTCTGAATGTTTGCTGCACGGATATCACGCACTAAGCATGCGGAGCCGCGCTATGAAACGG
Negative_STnc410	4072507	4072730	224	TCCCCGCGAATTCATAGGACGAGGAATAGTCAGTGGCTTACATTGCGCACCCGACAGCAACAAGTGGGTCCACCGGGGTCCTTGGTGATTTCTTTAGTAGTAGTAAGTCGTCTCCCAAGTAGAAGATATAGCCCGTTGAAGCAACCGGGGAGAGGCACTTACTCGTTCCTTTATTCATGAGGGATTCTCAGTAATTTGGGGCTGTGTATTTGCATGCCTTGGAC
Negative_SSU_rRNA_5	4100157	4100688	532	TGTCAAACCGGGAGGATTGGGGTGGCAACCCCCCTGAAGTAGGAGATCGTACCGAGGGGTCTCGATGTTTCCGCTGTCCGTAAGTTCCAGTCGACGTATATCGCGACAAAGAGCAGATTACTCTTTGCGTTATCTCATGCGCTGTTGGACTATCGATCTAAGCAATATCGGATTCAGCGGGGCGCCAATTACCACAGGGGTCCAACTCCAGACGTGATCTCCGGACGCGGCTCGATTAATCGTGTAGGCGCCGCCGTTGCAGCAGATCGAAGCAATACGCGTCTCTTGAGATTAACCTGCCTCTAAGATCGAGGGGTTGGGCGCGGATTTACCCATGATGAACTTGCTGACGCAGCGTGCGTATAAGGCATAGCTGGTAGCGGCTCGGAGTTCGTGCCA…
Negative_glmZ-glmY	4141650	4141854	205	TTTGCAATGAATACAGAGTCGTTATGGCAGCCCAACTCGAACAATTAATGCCCGGTGATACAGCTGAGAAATTACTAAAGCCTTCCGTGTTATATTGGCGGACAGTCCACACATGTATACCGATATCCTGCGCTCCCAAGGTCTTGGGCATCTTTGCCTCAATCATCTTTCGAACCCGTATGATGCTCCGATTTCTTAACCAGTC
Negative_STnc790	4187941	4188136	196	CGACCGCCATTGTGGCAGTAGTGTCTGTCCAGCTATACCTGTGCCAGTGGTCGTACGGCCTGGACAAGCATCGCGCATGAGTTTAAGCATCTAATTGGACGCCGGTAAATTCACGAAACACACTCGATGCCGGGAAGCAAGAAACCTCCCAGCCTTCCCTAGATTTCGGCTTGGGTTGGCATGTGATCTCCGCGTT
Negative_Spf-Spot42	4209066	4209175	110	CGGCGAGCACTGATCCGTCACTTGGGCCCTGCTGGACACTCTGGATTTGTGGGGAAAAAAGCGGGTGGTGTGGGCGCTGTCAATCCGGCGATCTAGACATGAAAATTATC
Negative_csrC	4210157	4210400	244	TCAGGCAGCTTCTAAATGACCAAGACGAGTGGTCCAGGGCTCTGCTCTAGAACTGGGAGGAATTTCGAGTCCAGGCGAGACTCCGCTGTCCCTACGTAAGAGTCCTAACGGGCGGATTCTAGGCGTTGATTAACACCTACGCAATCTGAGCCGATGGGCTAGCACAAGAGAGTATGCTGTATCGCCGCTCCGCTGACTACGCGCGAGTGTCCGTTCATATTGGCTTCGCCATACCGCGCTGGGC
Negative_STnc800	4215325	4215598	274	TCCGCCGTACGCATCCGTGATACCTCCCTGCGATAGGAGCTGCTTGACGACGCCCTAAAGGTATTTAAGACGCAGCCCCCTTAAAATTCGGAGGAGACGCCGCCGGACTGAGGACGCCATGCCCATGGAACATTCCCTGCCCAAGGTCGTGATACTTTATCTCCTCAATGTGAATGATACTCAACCCAACGAACCTCCGTGCAGTTGCGGGGGGGCCGTCCATTAATCGTGATTATCATAGCCAGATACACATCTCGCATCATGCAAAGGGCAA
Negative_STnc420	4251480	4251539	60	CCTTAACCCAGTCCTTCGGGATAGCGCTGCTTGCGTCGATTGCATCGTCCCCATATGCCT
Negative_isrP	4306719	4306866	148	TTTCAGGCCACTCAACGCGCTCTCCATGGGAGCATATGTGCGTTGATCGCTTCTGTCGGGATATAGAGCAATGGCCGACCACCCCCCACCCCCTTTTAGTGCTCCTGACGGGGGCTCGGGCAATGATGTGTGAGTCGGAGGACGCAAG
Negative_oxyS	4342866	4342986	121	CCTTTTGGTGTAATGACGGTCATGAAGACTCACGCTACATCAGCATAACTTACTAGCACTTGCGCTGAGGTGCGGAATCGGTCACGGGCTGCCTTCCCCCGCTGTATTACGCCCGCCTCAC
Negative_Cobalamin	4347851	4348044	194	GACTGTCGGTGGTCGTTGATGGAGTAAAGTAGTATACTATGACCACCCTCCGGATCTAACCCCAGTTAAGGGGAGAAGGGATCAGAACATAGCCCCTGCCCCGCACTGCGTTGGAGGCGCAAAAAAGCGATTGTACTGTGCGCGTTTTTCAACCCATATCTCGGTCGCGGCAGCTCTAAGAACGACGTCGGAGC
Negative_P26	4365595	4365656	62	GGTAAAACACTAAGTCTTAAGGGGAACTCAGCCTTGACTGGAAGAGGTCCGGGTGTACCCGC
Negative_TPP	4382473	4382698	226	TGGAAGAACGCATAAACCGAGTTTATTATCCAACGCTCTGTCCGGACCAGCTCTCCTCCATATCGTGGGGTGAGCCGGTACCAAGGAGTCCACCAGAATAAGACTACTTAGGTCACTAGGATGTCCGATACACCGCGACGCGTAAAATATAACGCCAGTTCAGGCTGGACAATAGCCTGATACAGCGTAATATAGCCCTAGAGATTAGACCTACGGTAACGTCTCG
Negative_STnc430	4441898	4442059	162	CGATAGGGCTTCATGTTGTAGCTACTCTTGCGGTGTTTATTTCGAGTTAACTCAGGCTCACCCCGCGCGTCCAGGTAAAACACGTCCTACGGTGCTGGTGGTCGGTCAAAGGAGGGACGGACGGGTGGGCGTCCCAAGGTTCGGTGTCTCACCACCCTGCAT
Negative_STnc810	4446583	4446747	165	AGATTGGGTGTATGGCAGACGCTTCTTCCAGCTGATCTGAGCAGTACGGACATCCGGCTGAGAAACCCACAGAGTCTGGGAAATAGTCTCCAACCATCCCGTACGCCTGGTGTGTTACTCAAACAGCCGTCGCACTGAAAAGCTGCCGTGCATACTCCCTCTCCG
Negative_STnc620	4476817	4477856	1040	TATATGATCTACCATCGTCTGCAGCCCAGACTCGGACTCAGGATCCTGATCAGCACTAAGTTCCTGATTCATCACATCTTCACGAAGGACTAAAGGTTCGAACCGTCTGGTTCTCATAGTCGCACTGCATATTGCGCGACTGCATGTGCAGACCTAAGGACGATAGAGTGTCAGCACCGTGCTGACCCGCGATTGGGTATTGGATGCAAGTATCGTGTGAACATTAACGATTCTGCATCGACACGCTAGCTCGCACATTAGACTTTGAGTGACCTTTGCGTGTAATCAACTGCGGCTAGGAGCTAATATGTAAAGAATTTACGGAAGGGTTGACCGAGTGTGATATGGTCTTGCCCCAGTATGCCACTAGCCTGATTGTTAAATGAGGGGCCGCGGTGT…
Negative_sraL	4504870	4505010	141	GTACTGAAATAACAAAACTGAATGTCTAAGAAGATGTTCGGGGTTCCACTCAAATTTTCCGAGTGTTTTAATTAGCGCGTTTTGAATGTTCCGGTAATGACACGGCCGGAGCATGACCTTGACACCGTCACGAGGACCAGC
Negative_STnc630	4532473	4532638	166	GCTAAGGCCTCGCGTCATGATTGGACGCGCCGAGGCCTGAGACGGGAAAAGCGTATGGTCACACTGTGCCCCGAGGATCCGAGCCCTAGTCGCTTCACTTGTGACCAACCATAATCGCTGAAGTCAGTGGATGCACGATGCCGAAGGCTATAGACCTTCGAGATGC
Negative_STnc440	4559193	4559277	85	AAGATACGAAGGAACTCGTGCACACGTTGTCCAGAGCAAAGTGAATGGAGGCAACGTAGATGGAAATTCTACAGCCCTCACGACC
Negative_STnc490k	4559283	4559406	124	GAGGTCCTCAGTTTTTGAGAGTATTCTAAAGATCTGGTGGGCTAATCGCTATGCCAAAAGATGTTCAAGGGTCATGTCAGCATTATTGTTGGTAATTTGGGCCCCGTGCAGAACATCCGAGTAG
Negative_mini-ykkC	4581434	4581478	45	TGTCCGTTCGGCGTGAAACCCTGTCATTGGGCCTCTCGCGCGTTA
Negative_STnc450	4645079	4645134	56	CCGGAGAGGAAGCTCACATTAGCCTAGCTATGCTCCATCGGCCTGATTTTGCTTCT
Negative_Mg_sensor	4699479	4699591	113	GACCAGAAAACAGATCTAATAGCATTGCCGAGACGGAGTCGGTCTGGCGGGAACGCCAGACGTGCTTCCCGTTAATGTATCGAGGCCCTGGCGCTCGAGGATTGGCCCGACCA
Negative_STnc460	4758187	4758332	146	GTTCATAACGCAGGGAGCCTTTGGTCGCCGTACCGTTAGAATACACCGTTCTCTAATGGACACATCTCCCAGAATCAGGAAAAACAGCAGCCGCGCCAAAATGCCCCAAGGCATGACGCACCAGGGCGGGGGCTACAGTCGGATAC
Negative_isrQ	4762997	4763158	162	AGCCTTATGGATTGTGCCTCGCTCTTCTAACAATCTCTGTCAGTGTCTCCGTCCCCGTATACGGTGATGACAGAGCACTGCCGGCAGTTGTGGGGTAGCTATGTCGACAATGGGATGAGCCGATGGCATCAGTACCTCGCTATGCAGTCGTACCCTAGTGCG

## Sheet: TableS9
Table S9: Negative set3 of SLT2 with name, start position, end position, length and sequence.
Name	Start	End	Length	Sequence
Negative_Thr_leader	191	311	121	AGAGTACTCGACAGTCCATTAACAAATAACTACTTATACCAACGCTTGCTCCTATTAGTAGTCATACCACCGCGCAGGGATGAGCTCTACTGCCGCTTAACTCACCTACGGCCTCCGGTGC
Negative_STnc10	46050	46114	65	CACGTATGATGCTCGAGGGCCGTAAACACGTTCCGGCAGGGGGATTTGTTCATGTATGCCGTGTG
Negative_STnc20	51926	52260	335	CAGTCCTTCATCTCAGCTGAGCTATCGCGGTTTACAGACCGATGATCAGCGTCGTCTCCCGAGACATAGAGGGTTTGACACAGGGCACCGGATCTGCTCGTACCCTGGCTAAGATGTTGAGTATGTCTCTCAGGCTCCTCATGTTCTCTGCGTAGCAAGGTCGGCTGTAAGCGGGAACCCATGGCAGGCGAAGTGAATCGACAAACCCGTTCGGGGGCCTGATGTCAATGGGGCAGACGCATGTGAGTGATCGTGCGGGGTGGCCTACATGACACGGACCAAATGGGCGGCGGCTAATAATGTAGACCTTCACGGCGCAGTGACCAGTATGTATC
Negative_STnc30	58792	58923	132	TGCCAAACGATAGGGTTTCAAGTCCTATCAACATGTGGTTTAATGCGACGGGGACTATTCTAGAAAAGAGACTGTGTAGGGGAAGGATAGCCCGTCCGTCCGCGGAGAGATCGGGGTATACTTCCGTGATAG
Negative_STnc470	94548	94770	223	TAGGGCAATTATTAGGTCGACAGGTCTACGATTGTAGCGGGGCGGCCACCACCAAGTTCAAACACCTCTCCGGTGAAGATCTGAGCCATAGCCACCTATTTTTGCCCATTTCGCCATCTAGGGAAGGTGGTCCCAAACATCCGGTCATGGCCCGAATGAGCTCGCACATCAGCGATTAAGTAGAAATATCTCTATAGTGCGATGTTGGTATCAGTTCGACCTA
Negative_TPP	126702	126801	100	TCTGGCGTACCCAGGTACTCTCCCTATTCCGCTTGGCGGATCGGGATTGATGGTCTCTAGACAGCCCTGCTTGATCAATCATTTGCAGTACGGGGGGACG
Negative_sgrS	128574	128812	239	CCCCTTTAGGACGGTATCATCATAAGCAAGTTTGGGACTCAGTCCGGTGCCTTTCTTGCCTGTGTAAACACTGGGAGTGTGAGCAGGTGTTGCAACTTCAACTAGAACTTTCTAAGCAGATTGCGTCCGGATGACCTTCGTTCACTGTTTTCTACAGGGCCGGTGCAAATTGCGCAGCTGTAGGGCTCGGTAACGGTCCCCTTTTCACACCAGCCAGAAGTAGAATGAACGCAGCGGGC
Negative_Leu_leader	133779	133926	148	GCTCGATTTCCTGTACAGCAGGCCGAGCTATCCCCTGACGACCTGGCACGGGTTATTGGGACAAAGACGTGCGTAGAAAGGTTTTGAGCCCATGAGTCAAGGACATGATCCGTTTTGCAACAAACACCAGGTGTCCAAACAAAAGCTC
Negative_STnc40	161464	161537	74	GTTTCCTCGCAATGTTCCCAGAATCGACGTGTTGAAGCGCCCTCCAGGAGCCCGTCACAATGCCTAATCACAAT
Negative_STnc50	182458	182539	82	AGACACGCTGAAAGCTGAGCAATGACGGTGAGCCAGATCCGTCGACGCGGCCTTTGTCGTAGCACGCGCCCCGCTGGTGTTA
Negative_STnc60	230063	230277	215	CTACTGGTACAACGTCTTTAACCGCGCATGCTCGAAGACCTGTTAACCCTCAGTGTTGTCCGACCAATCCCAGCTGCGTCAACGGCCTGTGGCTGACAATGGATGGGAGGCTGCTGAATGAAAGTGAGAGCGTTGACAGAGTGACCAGAATGCACTTAAGTCGCCCAGTCGAAGGAGTGTAACAGGTAAGAAAAAGACAGACTCAGAACAAGACG
Negative_t44	254175	254268	94	GGTCACGCGCTCAGGCGCAAAGTAAGCTAATGAAATGTACGCGGAGGGACTTCTCGGGATGCACCCGATGGATGTCTCACCGGGCTGCTACCAC
Negative_PK-G12rRNA	293703	293810	108	TCCGACGGGACTCCTGCAATCCCAATCACCATTGTTTTTCGGCAGCTCAGTGAGCCAACGTGCATTAGGCATGCGCATTTCTTATCCTAGGCCAGATTGCTATACAAC
Negative_RtT	294654	294778	125	GACCCTGAAGCTCTGCCAAGTGGTGCTACTCATACGTCGCGGAACTGTTGGGATGGTCATGACTGTCGGGGTATACTGGATCCGTGCCCAGGTGCGGTCCCCGGTCTTCGTACCGCTAGAGTTTC
Negative_isrA	339338	339760	423	TATAGTCCCAACAGTACTCGCAGCAAACTCATCTTTGGAATCGCGTAGTGATCCGGTCAATGTGACTATGAGCTGGCACCGTCGGAAATGGGAACGATCCTACCGATGTACCCGTGGCGCGCTTGCGTGCCCGAAACGGGAGTGTCAAGTATTATAAGCAGAGACGGTATTCATCGCAAATCTTGCGATACCCATGGTTGGTTGATAGCTGGCGGCACCATTCCGGGGGAACCGCCGCCCCTTGTGTGATAAGATTTTGCCTAAATCCGTCTTTAAGTGCAGACGACCCGGGCAAAACAATGGCTGGTTGCGAGTCGCGGTAGTTAGACACTATCTATTATCCTGGGAACAAGACGGCACCGTGACGGTGGTGCCAGTTAACGACTGTCCGGTGTTGTT…
Negative_SRP_bact	524430	524529	100	GTGCCAATTATCAAACTATCCACGTAGCTTGACTTAGAGCGAGGGTACTGTAAGCTGACACCGATCGATTAGGGTTCCTGCACGCGTATGATCTTCAGGT
Negative_DnaX	542168	542232	65	CTGTCTGGTTAACTTTAATCACTGGCCCCTACCACGCGCAATTGGATCTTATGTGGGTCACGCAG
Negative_sroB	556005	556085	81	GCACGATCCATAGTTCGCGTCAAATATTCACAGAACTTCGGAGAGCCAGGGCCGGTCTCATGAGCCTCCCTGGGCAATCAA
Negative_STnc480	587848	587926	79	TGACACCAGCGCTCTAGCTATACGTAACTGGTTTTCAGGCGATATGGGAACGCGTTCTGGCGGCTCGTTGACGAGAACA
Negative_STnc70	670157	670305	149	GTGCCAATTAAGTGGGCAGTTAACGCCCCTCTATTAGCATTGGCAGGCCTATTACAGGTCGCGTGCCCTGAACCGCCTGTACTCGCCACAAACGAAACTGAAGTTCTGTGGAGGGCAGTCTTTAGCTGCCCATCGACCCTGTATCGTCT
Negative_sroC	728762	728913	152	TTGACTAACAAGCGATAGACGCTCTTGTCTCTCTCATGGAGTTGCAGAGTGAGAAACGACTCATTATCTGGCTGTCAGACAGTGAGGCGCTTCCCTGCTGGGCTTGCTGCTTCGCGGGTCATTCACAGAACTTCGGAACGTACGAAAACTAC
Negative_RtT	818810	818950	141	GGTTTATTATTAAAATACTAGCAACGACAACTCGAGTGGTCAAGGGGAGCGTGAGACCTGAATAGTTATGCGACCAGCGACCACGGCATTCACGCGTGCGGCCTGGCAAAAGTACTCCCACGGTCGCCCCTAGTATAGGAG
Negative_RtT	819220	819364	145	CCTCTACGGCAGTCTCTCTGGCATTGGCTCCTACTCCGGAATATTACGCGCAGAGGGGATGTTGCCTTACTCCGTGTGATATATGTTACGCATTGAGGGGCATCACACAGCAACCCACACTCGTAGGGATAACATAGGCGGAACC
Negative_RtT	819504	819629	126	CGAGGTAGTCCCTATATCTTTTCGAACATAGGTGATTAAGCCTACGCCAGGCTCGTGCCGGTTGGAGGAGCTCTTGGATTGCCGCGAGGGGGGAGCGTTGTAGTATTGCTATAGGTATCACCTAAG
Negative_RtT	819814	819938	125	AAGTTAGTAGGCGCCTCGTGTTGTTCGGAAAGGGACCGGGTATATGCGATTCCGATCGAACTGGACTGCTTCGGCTAATTTAGAAAGGCCGTAGTGTGCGTAGTATTAGGCCGTGGTACAAGTGA
Negative_MOCO_RNA_motif	870506	870650	145	GAGGTTGGGGGAGAAGAGCACCTGCGCCATGTCTTGGTGGATCTTAGCTGTCGTAGAGCTTCCGCTGGGAACGGAATCTCTGCGGGCCCGACTAAGATAGCTGATACACAGCTGTTTTCGTCTCTGCCAGAATCTGCCGCTATAA
Negative_STnc650	899181	899533	353	GTTGCGCTCAGCTCGGTAAACGGACTACATTCCAAGACTAGCGCCCCGCAAGGGCCTTGTGTCCCCTTTATTAGCCTAGCATAGGTTATACCCCCCTGTACGATGGATTAAAGCCAGCCACGGCAGCTGGATGGCCATCGTGACAAAGTCATCGCACGCTGTTTAACGCACCGTGATCTCAACCTCACCTTTGTATTTGACCAACGACAAAGCTAGGACTCCCGCGCTATGCTAAGGGTGCCGTGCTTCCTAATTCAGGCCCTCGTTTGTGGCGATCTTTCTAGGGTTCTAAAGCGACACGGATCAACAGTTAGTGGACTGTCAGGAGTGTATTAGCCTACCCGCGGGATAGC
Negative_rybB	942554	942632	79	CCATTGCGTATCCTATGCTTACCAGGCTATTGGTGCGGCTACAGGGAAGATATACCGTTTGGGCGCAGCCGTGAACCGG
Negative_STnc80	967580	967900	321	ACAGTCCTGGTCATTGGACTAACTCACGTCTGCGGCATCCACACGCCCCCCTTGGAGCCGATGTCCTTCTTCGCGGTAGCGATTCTTGCCTCGCTCCAGTAGGCGATAGGCCTCATCAAGAACACATACGTTATAGACGCCACCTGATCACAGTTCGAGCCAAGATAACGAACGGTAACAGAAGACTCCTGTACGCATCGACCTACCCTTCACGAGTCTAGATTGATGGCCATGCGATTCGGCCAAGCGACGAGATTCTGGCATCGCCAGAGGGACGCACGGGCTTCCATCCAGCGCGACTGTATCGGACCCCCGCGTACA
Negative_STnc90	974284	974363	80	TCGACAGGATAGCATAGATGGCCACACTTCCGGCGTAGGTGGGTACACTTTAGCTCGATTCTCCGATTGCCAAAGGTACT
Negative_STnc100	975011	975224	214	TATATACTGTACGTCGTTCTACAGGCGCTCAACTGTGTCACAGGGCTCGAAACAGACCCACTCTTGACCGCGCTCCCCTCACGTGTTCGGTGCAGTCTGCGTAAAATTATTAGACTAACAGGCCTGCGGCAATGTACGAGGCGATATAACTCAAACTGCCTTCCGCGGTTACTGTGCCAGAGCCGCTTCCAGATATAGTTGATACCAGGCACCC
Negative_STnc110	976578	976765	188	TTGCATAACGGTAGGTAGATCGTAACCTTTCGCAACAATAGGCTCTATATTGATCTTGACCGAGGGTTCGAGAATAATCTTACTGGAACGACCGAGTATTCATTACGGTAAACAGTGCGAGGTTTCTGATTTCCATGGCCGACAGGTTAACAAATAAGTAGACGCGCATGTTTCCGTCACCCCCCAAC
Negative_isrG	999818	1000096	279	GGCAACACCGCGACAACGACCGCGTCAGATTGTTGCCCTATATAGAATGAATAAGAGCTTGTATGACACGCGCTATTACTCAAGAGATTCAGTCCGACCGGGCGAAAGAACCTTAGTCCCCCTGTCATTTCATGCACCGGGCTTATGTGTTCCCCTGAATATGCCCCACTTTCCCTCAGCCCTGATTCGACGGGAGACCCACCGGGGCCGGGTCTTTATCGGGTCGCGGACTCGCTAGGTCGGCCCCGAGTGCGGATATGACATACCGCAAACTTGCGT
Negative_STnc120	1004432	1004777	346	TTATCATTTTGCCATGGCTGTATTAAATCACTGTATAACGATGGCTTGACCCTTCCTAGTTACTGCTACATCTGTTCCTCTGCTGGCCGTCGCTCTAAATATGCGGTGTGCGTACAACGGACTACTATATAAATAAAGCATAAGCTTGACACCCGCAAAGCAGTGCCGGTTACGTCATAAGAACGGGGATATTCTGATCTGTGTACCGCAGCATTTATTACTAGCCCGCGTTGAAATAGGGGTATCTGGGATTGGCTTCATCCCATGATTCTATATCTACCAAGGGTTCCCGTCCCTCAAGAGAGGAAGATGACACCGTCCGTGAGTCAAAGAATCTGCCCCAACT
Negative_STnc490k	1024975	1025165	191	GTCGTCGGGATGCGAATGGGAAAATCGCGATGGTCGGCGTCTTGCCTGCCCCATCTGGTATCCTCGTAAACATCAGAGTATTCCACATCCCTTTTGTCATCGGGTGAGCGGAAGGAAGAGATATGACTGGGGCCTCTTGCTAATGTCGAACGCGAAAGTACTAAGATTTGTAAAGTTGGGCAAACTCTTAC
Negative_STnc130	1045098	1045232	135	ATGGTTAAGCATAGAACCGTTTGTCGTCACATCGCGTTCCGGGGACAATCTCAGATGATGCAGCGAGGCATTAGGGACGCCCGGTACCGCTAGCGAACTGTTCGTTTCCAGGTAGCTCGATCAGAGGGGGTCACG
Negative_isrB-1	1104179	1104266	88	ATACGGCGCTCGCTGGTATTTACTATGGGTGTTAGGGATGGGCAGCCGGAGACCAGACGGTCCACTCTGAATGGTCGGGGATGGGTTT
Negative_STnc660	1109014	1109304	291	ATGTTTCACCATCCTGGTTGAGCGATCCGGTACTAGTGGGTCACAATGACATTCACGGTGGTTTCGCGTCGCGAAGGCTCCCGCGCGAGTAGCGGGATTGATATAAATGGCATGCCCCATGGAAGGAGGAAACTTTGGTGTGTTCCATTTGACCTTCAGTCCTTCTTAGTCCCTCATTGGGGGTAGATACGTGGCGAAAATTGAACCTATGAGCGTCTCAATCAAGCTGGAGGCGCATGTATACCTTTGGTGCGCAGGGCCACTCTATGCACCAAGGGTTAGACACCATAC
Negative_STnc140	1113681	1113750	70	GACCACACCAGTAGGCGTCACGCCGAATGCTGGTCACCAGCACACAGAGGAACCTTCCGTAGGTACGTGG
Negative_isrG	1137224	1137502	279	AATTGCAGCTTTTTACGCGCCTTTGCATATTACCGGTGCCTTCACTGTTCTAAGGGAAGGGGGGGTCCTCGGAAACCGGCCGCATCGCGTGTATCAGATCCTACTACAGTATATTTTCGAGCCGTCCGGGGCACGTTGCGTTTGGTCATCACATTCCGTAAAGGAGGGAACGTCTACGCTGATGGTGTTCCAAAGTCAGGTTAGGTGGCGCAGACCGACACCTCGGCTTAATATAGGGCTCGAGGCGTGGTCGTGAATAAGTAATTGTGCGAGCCTAAG
Negative_isrI	1177445	1177543	99	ACGGCGTTTGGAGAGAGCTTAGTGGTACTTCGAGTAAGCTTTAATCAGCGCCCACAAACAAGCCTATACAACGTGCGCGGCGCCCTATATGTCGGGCAA
Negative_STnc670	1213489	1214315	827	TTGCCCCTCGGCTACCAGTACTCCCGACCGTTGAGGTTAGAATGGAACGACTGCTATAACTACCGTGACTGGAGACTCCTTTCATCATCGTCTCTTCTCTGCAGTAGGACGAGGTTGAACGTATCATATAGCTCCGGCTATAGATTATTTCTTTCTATCTATGCACGACAGTCGATTCTAACCCTTTCAAGCGCGCTTCGCTTATTTGGAGATCGGATATAAGCGCTGGAGAAGGTAGCGAGGCCTCACATACTAGGCGTGAGTATAGAAGTCCATGGGCCGGCCACGGCACCTATCCCAGTGGCAGCTGCTCTGTAATCTAGCCTAGCAAATGTGCAAGCTGGACCCTAGTTGACTGGAGTATCTTAAAAGCAGGCCCTTTTGTTCTGCCTGCTGCCA…
Negative_STnc500	1216157	1216440	284	GCACTGATGGTACCCGCAGAGCTTCCGCCTTCTCAACGCGTAATAGAGCCGCGGCAATCTGCGACCACTGATAATTAGAATCGACACTCTCTCCTCGCGTATCAACTGCTGTTGGCTACAGATAGCAGATTCAGTTGGAGGATTTTTCGTCGTCACGGCTTCGGTTTAGAGATACGGGCAAGGGCTTGGCTCTGATTCTCCTGAGACCAGTCTCCACCACAGTGACCCTACTTGGGCTGTACATGCTGGTTAGTGGAGAGACAGCCACCCGATCCATAGGAGGT
Negative_RtT	1224190	1224325	136	CACTGACCAGTTGGAAGCTTAGGTTCTCGGGACGGTGATGGTGTTCACAACCTCCTTTAGAACTCCTTGTTATCAACATGCGTCTCGTAAGAATCAGTGCAGCGTGTGCATCTTCCCTCGTCTGCTATCATGAGCC
Negative_RtT	1224558	1224693	136	CGGAATGCCGTTTCAAGCTTTGACGTTGTCGCCCGTGGCTTGGACGCGAAAGATCCAGTCGTATCATTAAGGTGGACCGCATTAAAGCAACAAGAAAACTGGCGCACTGTCGCATCGTGTAGGACTCTGAGCCCAC
Negative_rne5	1271582	1271919	338	GCCAGTGTGTCACCGAGTGTCGCCCCTCGAACGCTCTAACTGCCACACTTCGAAAGTCCAAATCCCACCCATGCCTTGAACCTGGCCCGGCGTGCTGGTTCGAGCTCTGAGGCGTGTATACACGTTTCCTCAGAGCACGTAGAAAGGCGTTCTGTATTCTCGACTTAGAATTGTGTCGGTTAGGGTTCGTTTTCTATGTGTTGTCTTCGACTATGATAAGGACTTGTCTTTCTTGCCAATGTGATAACTCCTCGGTGGACCCAAACGGGTTCGGCAATCAATGCACCGCGGTTCCTAAGTCCCTGCTTGGTAAAAATTAAAGTGAAATTACGCCGTGC
Negative_sraB	1275071	1275236	166	TGTAGTAACAATAGAAAATCAGGCAATGGGATACAGTTCAAAGCAAGGCCCGGTGCTGCATGTTATCCCACTGCAACAACGTAGCGGGCCGACACTGTAACTGATCGCGACTCTCCGATCTGACATCACGCTACCTATAAGCTCTGAATCAGATGGGAGAGCGATG
Negative_STnc680	1286075	1286368	294	CTGTCGGTTACTTTGAAGTTACATGATCGTATATCTACCACTGACCGAAGTCCGATGACGAGATTCAGGCGGCAATCCGAATCCATGGCTATTTATCACGACCAAACGGGTAAATAGGGATGCCGAAGAGTCGGCTGATTCCTCTGACCTTTGTGAAGATCACGTTTAGAATCCCCATGCGCGCATATAGTTGACCCTAAGACTCAGACTCCTGCGGTGCCCCGTCAGCCTTAGAGAGAGGACCGAACCCCAACAATTATCCAACGCATGATTAAATAAACTCGGCTGAACGGG
Negative_STnc150	1325649	1325914	266	TCGTTGTTCCCGAGCACGTATTCAAGAATGCGGGTGAATCACCTTACTAGGCCGATCATTAGGAAACCTCGCAGGAACGAGTATACTCGCGATAGGTCGGGCTCGGTTATTAGAAACCGCGATGTCTGGTCTGAGGTGCGGACTGTAAGCTTCTCTCACCAGAGATAGTCACTTTGGGCTTCAGGCGGATCAGCGAGTGTCTGACGTTAAAGTCAAGATACAATATAGCAGTTTCCGACAAAGCTAACCGAGGAATGAGAAGGCAC
Negative_isrC	1329145	1329432	288	GTAGCTACAGGTTTACGCAGGCCGAACGAGAGCGGAAGACCGTGTACAACAGATACCGAACAGATCTAGTAGTCACTTAATTCCCCAAGGAAGTAAGACGAATCCTCCTCATCCCTAGCGCAAAGAACCACGCTTAAGCCACCTCTACTGGCAGCAAGAGTTAAAGTTATATGATTCGCGGTAGAGGAGTCTTTAATGCGATTGATAAATTCGACCTATAACGATGCGAATCAGGAGTAGCAACTGCCGCTTACTACAGTCATTGCGAATTTGGCATGCTCGTATTGC
Negative_STnc510	1331440	1332250	811	CACCGGAAGCCACAGGCAGGAAAAGTGACGCCTTACGCATAAGCGAATGATCACATGCTTTGGTCCCTTCGGGCATTCATTTGTCATACGCTGGTAGACGTTAAAATTCTTTACATCAACAACAAGGGTCCTACGTGGGTTTGATGGGCAAGATAAACGATTTGGCCGAAACTTGAAGCTCGCTCCATTCTATAGTGCGCAGGCCCATGCTATGTATCCCCTGATCAACGGCTGGGCTGGGGCAGACGGTAGGGTGGCCTGCCCCACGAGTAACATTAGTTGGGGGAAACCTGTAGGAAACCCACACCTGATTCCATCGACTCTGTTGTATCCCGTCAGCCGAGCTTAAAGTCAAGTTGGAGGACGCACGATCAAACAGGCGGCAGCGCGTATCCATTG…
Negative_STnc520	1332809	1334044	1236	CAAGAATGGCCATCATCCCAGCATCGGAGGCTTGAAACGGCGGCCTCGATGTACAGACGTCCTACCCTGTCTGAGGTGGTTAGCTACCTAAAGTAAGGGTCGTCCGCGGATGCCTCGAAATAGGCTGGAATGAACACGATACCCCGGGTGACGCAGTACCCCATCTCATCATAAAGTTATCCCATATACATGCTCTGCCCGAATGCACACCATCAAGACCGCGACTAAATGTGGCAAACGACCCGCTTAGGGAAAACGTTCGAACGTCTCCTGCTCTGCAGCTACTCTTCCTAGACTATAAGAAAAACGTTCCCCCCCACCATCCGGGGCTCGCGAACGATTACCAAGCCCATTTGTTTAGCGATTCCCTCTTGGACGGACCGGGGGTCGATTGAAATT…
Negative_STnc720	1338442	1339122	681	CGGAGGATATTACCCACCGGTAAGGTCGATGTGCGTTTAGCGTGGGAAAGGCTTCGGCACAAAAACCAAGGGACCCTGCACCACTGCCTCCGCACCCACGGTCCTTGGTCGATAATACCTGAATGGCCGTTAGACCCGACCGCCAGGTGTTCATTCGCATTGCACGACTAACACCGCCGGGACTTTGGCGACGCGTTCAGACGTACTGGTTTCTCAGTTTAGGCCAAGAACTTGAACGCTGCCGAAACACGATCGCATGTGAAACAAAATATTCTCCATGGTGGTAGAGGATTTAACAAGCCGGGCTCCGGAAATTATGTGGGGTAGATTAAGGCGCACCCCAATATCGACCCGAATCTCTCGAGAAAGGATCGTAGAAGATACTGGCCTGCAACGATC…
Negative_STnc160-isrD	1345732	1345782	51	TTGAAAGGCCTTAGTTGTCGCCTCTAGAATTGGTGCCTGTGGCTTGTGGCC
Negative_ryhB-2	1352875	1352987	113	ATAGGACTCTTAGATTCATTTGTGCAGTCAGGGCGTGTCCAATCACTCAGAGGCGGTCCTCATGTGAAACTCGCGTCAGCAGATATCGTGGTCGGCATTCAGCCCTCGAAGCC
Negative_STnc530	1359779	1360418	640	GTTGCGTTGCCGTCGCTGATGCGCCCGTGGCGGCATTATCCCGAGGTATTGGGAATCGGTGCGACTAAGAAAGCTACACGAGCAGCTTCGAGTGGGGATGCACATGGCCGTCATAAAATTCGTCTCTGGCCGTTTTGGGAACATCCCTTGTAATAATCCGTAATCGAGTCGGCGTTCGCAAGGATTTCTGGGAGCCATACCGGAACAGCGTTCGACGCGGTTCCGAGTTCGTTCGCGCCCCTGCGTCTATCTGATGAGGGGTGCAAAGGAATGTATTCCCAGCATTGACCCTCCGCAGTATCACTCGGATAATTGCTTTATTACATTATCCGGCCATCCGATGTGCCGGACGTCGAAGGACAAATCACCGCGTCGCCGGGCGACACAAGTCCTTCGCGG…
Negative_LR-PK1	1414437	1414778	342	GATCCTTAAGTGGCACTAATCGCTGCAACGCCAAGCCCATGTCTCGAGGTGAAGCATTCGGGCGCGAGTCGCCATGATGCTCCTGTTTTTATCCGCGTCCCAGGTTCCAGCTTTATCATCGGCTTAACTTAGTACTATGCCACGGAACCGCGGTCAACGCTAGGGGACACGCGCATCTTCAGGTAGACACCCGTGACCCTGTAGAGGGACTGCTACACTGTCGCAAACTCCAACACTTCTCCAAGTCTATTGAGGCTAGAACAGGGACCGTGGCTGGTACATGGGAACGTTGTTTGGAACAAGGGTACCTCCGTCGTAAAACGGACCACGCGTAGAGGGCAC
Negative_STnc540	1419369	1419570	202	GCCCCCGACGTGTTGTAAAGCCCCAGTGTAGGGTTATTACATGCAGCCCGTGCTACTGTCTTGATTTCCGATGCTCTACGGGGATTACGTGATTTCATTAATGCATAATTAAACGCTGAGAAATTCTACGTTCTAGCCTACTCGACGCTACCGTGAAAGTTCATTCTCATGGCGGGCCCAAGAGCGATGGTATTGACCGTGG
Negative_RprA	1444831	1444938	108	CACAAGTGTCGGCATTTCGGCCAGCACAGTACATATAGCCGAATAGGATCTGGGAATAGACAGTTACTAGGCAAGCCCGACTAACTGCGTAGGACTCTGAATTCTTCA
Negative_rydB	1450426	1450520	95	CAGTTTGCAAGACCAACCAGTTCAGCGGTAAAACTTAGATCCTGGATTATCCCGGCAGGTGAGTTTCGACTCCACTTATCGCAGTCGTACAAGAT
Negative_STnc730	1505384	1505672	289	GCTTCGAAGTCTCCGCAGATAAGAGTTAGTTGCTCGAGGCTGGCCGACTTTGGGCAATGAATCGCCTCGCGGTCCGACGCCTCCCCTGAAGGGGTGATACAGGTTCGATGCTACGGTTAGTGTTTGAGTGTATTGTTCAAGTAGCATAGCAAATGACCTCGCCCTGATGCCACTGTACCGTTCTCGGCCCCGGGAGAACGATTGGGACTTTAGAATACTTGAACTCGGAATAGGCCCAATATTTATCGTGCCATGAAGGGAGCTTTGGTCTGAAGAATGGACCTAGCGC
Negative_STnc550	1508946	1509412	467	CCACGGCTGCCAATGGCCTGGCGGCGTTTGGGATTAAATACCACGGGCCACAATCATGTGTCGCCACACAACGGTCGGGCCTTTTAAGAATTGACGGTTTCGACAAATGTGGCGAGGCTTAACCGGCGTAAATATGCTCCAATCTCGGCCGAACCACCACTCTTATAGGCATAAAGCCGCCTGCAGCTGCTGAGACGTGAGAAATGCGTCCAAAATGCGATGTTACCCACGCAGCGGACCCCGGCACTGCATACGAGTACGTACCACAGTGTGTACAGGTTGTCTGCATATGCGGGTACACGAAGACAATAATTCCCCTATTCGCTTCCTATGCCGAGCGACTGGTAACATATGCACTATGCATCGTAAACTCACGTTTATCGGCAACTTCGCTCCCCC…
Negative_STnc560	1593723	1594413	691	CGTTACCGTCCATCTGCGTGATCCATTCTTCTCGAGCCAACGGGAGGGCACAATTATTTATTCCGAGTATGGGAACATTGCTAATGGCAACCCGAAGGTAGACACTAGAAGTTGTGTCCAGGAATCGAGAAGACACTTTTTATTTCAGTGAGCAGCGAGCATGTGGTCCATGTGTCACTAGCAGGTAGTGCCCCTAGCTGCAACAGTGATAACTTTACCTGAGATGGACGGCACCAATTTTGGATATATGTAGAGTGTAACGCCGTCAAGATCAAGAGGGCAAACGAGGTGGGGAGAGAGACAACTTACGGCCGGTGGGACTCTCGGCTATGAGCCCGCCAATCTTCTCGTCCGGCCATGCTTTTACGGGTGGGTGATAGCGTCGCACTAATGCGGGAA…
Negative_STnc170	1605784	1606116	333	CGCGGAAAAGCGACAGTAGAGCGAATTGGAACACCCAAGGTCGATCACTGTAAGTATTTTAGCTGTCCTCGGTCCTACCTCCAGGAGTGGGGCCGGATGGCGACAATTACCGCACCCCTAAGCGGGCTACGTCTTCACCTCCCAAGGCTAGTTCCAGCGAGGGTGCATATTGTATATGGAGAGTTCACAAGCTCTCCTTACGTAAACAAAAACGGCTTAACGGAGTCCAAAACGCCCTGCATAAACGCGCGCCCTGGTCGGCCTCGCTCGTTCGCTTAGTGCGACTGTTAGGTCTCTGGTCTCGTCTGAGGGTATCCTGGCAGGTAAGAGTTC
Negative_isrF	1629871	1630160	290	TACATAAATTCGCTAGGAACGGCAGCTATGCCCGGACCGAATGGGAACTCGGCGCCCTCACGAGGCAAATTGCTTACCAGAGTCGTATTGCAAGCCGCGAAAACCGTCTGGGACGACCTCGGAGGCTAATTAGCTTTAATAGCTGATCGCGAAGTTCATTAACAGTAGTTCTCGTTAAACGTTATACCTCATGAGCTGAGTCCCTGCTATGGTTTTACACACCGGGTTAGTGAGGCAGCCTTCCGGGAACGCGTCTGTGTATCTAATCAATTCGGGCAACAACCCACTCA
Negative_rydC	1729673	1729738	66	CGCTGGATTTGACCTAGGGCAATGCTGCAACGTGTCCCTTCGTAGCGTATTAAAAAGGCGAAGTGA
Negative_MicC	1745671	1745789	119	ACTGTTTAGGTAGCCGGAGATAGCCGCGGCAAAGCGGCCCTGACACGTAAATCAATACGCCACATGCATATCTCCGGTTTTGATAGTGTCAGCATCCACGCCTTCTCATGAGAGCCCAA
Negative_STnc580	1749662	1750147	486	AGCCACTGTGTCTGACGCAGCATAGAGATGTTGCGGACGTGCGGGCTGCACGATGCCGGTACTTGTTGGCCTTCTCCACATAAATACTTCGAGGGTGGTGGGGCCCAGGGTATCTCCAACAATTCTTGCAGAAACCTATGATCTAAAGGAGCGGCACCAGCAACCTACAGTATGCGGTGCTGCTATGTAGCATTAGGCTAACAGGGTGGAACACGCCTATCCACTTGGAATCATCATTTCCTCGTGCTCCCTAGACGAGACTTGTTGCAGTTACACTCCAGCCTCTCAAATAGTCGAAGGGGCGCGAATCCTAATCACTCTATACTTCAAACTTCTTGTCAGCCCGGGAAAATCCGTAAATATAGATCAAGATATGCATGGAGACACTCGCACCAGGAG…
Negative_C0343	1749734	1749808	75	TCTCCACATAAATACTTCGAGGGTGGTGGGGCCCAGGGTATCTCCAACAATTCTTGCAGAAACCTATGATCTAAA
Negative_STnc180	1807565	1807776	212	AAAATTATCTTCCGGCAATCCGGTCTCGTCAGGAGTGCCTGAGCAATGCATGCGACTGTAGGGCGATAGTTCCCAACGGTGAGGCCGGACAGCTGGTGTCAGCCCCGGCGAGTTTGGGGGGCCTCATGCATGCAGTGCCCTGTAGAAGAATGAGGGCTAGACCTCGTTTAACCGTTGTGTGGCTGCATTGATGGCCCAGTGCAATTGGCCGG
Negative_Trp_leader	1818432	1818527	96	ATGAGATATCCTCTCGCTATAGCCCGCTGCCGTTTCGCGATGCATATCCCCTGTTTGAGGAAGGCTCCTCTTAGTATCCGCGAGAAACGATGTTTA
Negative_RtT	1852698	1852823	126	TCTCATGCTAGCGGTGCCTCACGTACGCGTATAAGCCCCGACTCGGTCGAAAGTCTGGTAACGTCCTGTTGCATCCCGGGAGACTGCCTCCACACCCGTGCATCTAGCCCCGAATCGCATGTTAGC
Negative_RtT	1852986	1853116	131	TTGTACACGGGTGTGGCGGTCACCCCTCGATGGTGCAGGGGACCACGATAATTAGAACCAGGCAACTCACTCCCATGTGTGCATTGATTGCGGTCTGCCCAGGTGACTGGCCTTCGCATTTTCTAAGATGG
Negative_RtT	1853160	1853290	131	TCAACGGTTGCAGGGCTACGTAAATACATTTCCTGGCCATGGTTGCCTGGTAAGTCCGGTCACAGTTAGGGATGATATCTTATAGATTGACGACTTATACACAAAGGCGTAGAGATTCACAGAAATACCCA
Negative_RtT	1853334	1853465	132	CAGGCGAAGGGGTAGGAGTCCGCGAATGGCACGTACGAATTTGCAACCTAGTTACACCGCCAACGTGTCGCACCAGACCGCGTGACCCGAACTTGATTGACCGCCTCTGGTCGATACCCGAGAATGGCTGGA
Negative_RtT	1853509	1853639	131	TACGTTGCGAGTCTTACATCTGGCCCACCGAGTAGCCGGAGATCGTCACGATACTGCAACATCATCTTCAGGCATACCAACTTGCCTGTATTAGCATGTGTTCACAGTTGAGCACTGGCCTTCCCTATAAA
Negative_sroD	1915175	1915263	89	AATTCATCCGTCAGCAGATAGCCTAAAGTACCTGAGCGCCCTCGATCAGGTACCCACAATCGAGAACTGGTGCGAAGTCTATCCAGACT
Negative_yybP-ykoY	1931931	1932054	124	GCAATAAGGAGGATCCTGAGTGGAAACGGCTAGCTTTAAAACACACTCGTGCCCCTTCTCAGCAGGTGTGAGTGTGGCCACCCGTCGACCGCGACATGGGGAAACTTTCTAATGAATCGGGCGG
Negative_STnc190	1937518	1937652	135	CAAAATCGCAGGCGATAGATCCTGGATCCGCGGAGCAGTTGATTCCCTTGGCGGATTCAAGTATCCCGCTGCCGCATAGTCCCTGGTCATGCGATGCCGAACCCGCGGCGAACCCAGTAGGATATACCACGGCTC
Negative_ryeB-SraC-RyeA	1968053	1968155	103	TCGCCGATGGTTCTACAACGCCCTAACAGGAATCGTTGGAAAGGAACTCTCGGCGCCGAAAACGTTCTATTGTCGGAGACAGTACACTGAGGCAAGTCAGTAG
Negative_STnc200	1979550	1979598	49	TTTTGAGAATGGGATCGTCTAAGACGACATGTCCCCAGGGTGTTCAAAG
Negative_STnc210	2032404	2032580	177	TGCTGATAAGTTGCCCCACTCTAATACGGTGTCCCGGTTCTGTGACGTGGACAACTAGAGCTGAGAACGCATATTGTCGGGGCAGAGATTCCCACATCGTATGTTCTATGCCTTCCTCACCTGACTGGAAGGTAGCGATTGAAAACCGATGAGTCTGAGCTCCCCCAACATAACAGT
Negative_STnc490k	2046203	2046326	124	AAGACAGAAATTGTTTTTTACCCGCCACGGTTGTTGGAGTAAGTGTAGAGGGCGTTCCGGTTCCTATGTGCAATGGCTTATTATCAATCACTTGAGCTGAAAGCCTCGATGTTTGAACTACTTG
Negative_dsrA	2068649	2068736	88	CCCCCATGGCGGAGCACCGTAACCTCTGAGTCGGTCTTTGCCGTTTCGATGCTGGCTGTGCGTCAAACCTTGAGTACCCGAACTCTCG
Negative_rseX	2077175	2077269	95	ATCGGTATCGTTGGTGGCGAAGGTGCGCATTAATGTGGATAATCAATCGCCACTTTCCCCTGTGAGATTTACCGGGTATACTGCACGGCGGCCCT
Negative_STnc220	2078990	2079068	79	GGAAACAACCCGACCATACCATGCGCCCCAGATTCGATCGCGGCTTAATCAGAAGTGTGGTTGTTGCGAATCATTTAGC
Negative_STnc690	2084293	2084457	165	GACAAAAACGCTATCTTATCTAAACAACTCTGTCGATTTAACAAGAACCGCCTCGCGGGCTCTTGACCACGGCGCGGCCCGCACCCACAGGACTATGCCAAGATCCTGTCTAAGAGACCTGAACGAGTCCCTTCATACTTCTCCCTTCGGCAATTGGTCAGGGAC
Negative_Cobalamin	2113898	2114073	176	CTAGTGGCGATCAACTGTGCGGTGAGCATTCACCCCTGTCGTCACGAAGGACTCCGATCATCGGCATCGTAATCTATCCGTAACAGGGGGTGCCGAAAATCCTGTTGGCTGTTCCTTACGCGTTGTAGAGGATCGGATCACCCCCACGAAACGGAAAGTGGCACCCCGCGGACTCC
Negative_STnc230	2115370	2115452	83	AAACACTTCGAGGCTGCCGGCGACCCGTGCCGACAAAGGCAACTGTCGGCCGGGTCTCTGACTGAGCCTATCTGTCCTGGGCG
Negative_STnc240	2147333	2147409	77	TGAGCCGATACTCTCAGTGCGCTGACCGGTTCGAGCCTCGTATTAATCGTAAACCACCTTGCGATGCAGTCGAAGGC
Negative_STnc700-His_leader	2149256	2149614	359	AGACGAGTGCGTGCGGGGGTCGGTGAGCGCCTCTTTAAACACCACCCGCGATACGAGCATTGTACATGCTGAGCTTCAGACTGATGACTCACGTGCGTTTAATTAATAGCACCCGAGAAGTGACGCTTGCAGCCATCCAAGGTTAAGAGAGACAAGACTCCAGCATCGACAGCGCGGGAAAACGGTAGGGTCAACGTACCCGATTATCTGCACCTTGGGCCGTGTCTGGGCGTGGGGCGCTGTAAAGGGGCCCCTGTGCATCATCGGAATTGCTTGTTCTTCGGTTCCCTCTTCCCTGAACTGTTTGTTCATCTCCGGTTTCCTTGAGAGCAGGTAAGGTATAGCTAGCACAACCCTAT
Negative_ryeC-QUAD	2213871	2214016	146	AAATCGTCAGAGGAGAACCTGAGTAGCAGGGGAGCGCATCTAAACTTACGTGCAAGACAGATATGAATGTGAGTTTCCCAGCGCCTCCGTATCCTCAAAAACTTAGTTGTTAGGCACCGAAAGCATGGGCAGTACGTTTGTAGCAG
Negative_cyaR-RYEE	2231131	2231216	86	TTTTTATAGTTGCTTTACAGCTCAGTTAAATCTTAGCCGATGTTTCTACAAACTAACGGCTTTTATGAACGAGTTGAAAGCACTAC
Negative_TPP	2241877	2241973	97	CGTCGTTTCATTCCGGTCTGGTCGGACTCTCAAATCCTAGCACGATTCGGTCTTGGCTTGAGAAATACGTGACTGTATACCCCGATCCGGCCTATGC
Negative_STnc740	2242570	2242831	262	CGTTTAGGCAAATCGTTAGCAATAGGCACCCACAACTGGCAAGATGGACCGTCAAGCTGGTACCTTCGGTCGGAGCCTTAGTAGCGCCTTTGTTCGAGTAGAGAATTCGTTAGCTCGTGGTAAAAAACCAGTGGACATAGAGCCGACTCTCCCACGTCTCAGGCGTTCTGCCAAGTAAACAATGCTGGCGCCGCCGAGTCGAAGCGACGTAGACATAACCCGTTATATGTCGTCGGACTCTACTCTTGAACCCGTAGGACGT
Negative_isrG	2344732	2345013	282	CCCTGAGTTGCAGTTCCGCTCGCTCCGGCTCTTCACTGGCCCGCTGCGTGTGCAGCCATGGCACCGATGAGAGGACCTTCCCATCGTCGTCCTACGGACAGAATGTGAGCTAGATTCCCTCCTCCCCCCCTTACCTCTCTGAGATCGATGAAACAACAGCAAGGTGCTTTCAACTTTAGCCGATATCCGTTCCATCTAGGGGATGCGGATTAATCCCCTTACAGCCTTTGACGACACGTCATGTGCGATGTGTCCAAGACGTCAATATTAACTCGGACGGTA
Negative_micF	2366913	2367005	93	TTACATATCGTACCGGAACGCTCGAGTGGAATTTCTCCTTGATCAAGAGTACATTTCTCCAGACCAGGCTTTAGCAAAGAGGTACGTGAGGTG
Negative_isrH-1	2394303	2394753	451	CCTATTGACTTACTGAGACGTAAAAAACTTCACATTGGGTTGAGGTCCTCTCTCGTTTACAGTTCAACTTCTCCTATTCAGCCAGGATTTTGTCCTTGCCTACTTACGCCTGTGACGGCTAGGCGTTACGGATATGGTATACATCCGGCCGTCCATTGAACTAGCCCCCTGATTCCGGGAGCAACATCGATCAGGGCTGCTAGTGTGGTCTAAGTCGGTCACTACCACGACTTAGTAAAACTTCAGTAATCAGACAGGGTGTCACTGTGGTATTCGAGTAAGCTCCCCTCTACCTTACTAAGGCGAGCCGTCATCGTCCTAGATGTGGGGCACGCCTACTCTTCGTACAGATAGTGTTGTTAGCCTTCACGGCACTTACAAATGATACTGTGAACCAGG…
Negative_STnc250	2596789	2596882	94	TGCAACATGTCCAGTAATAAGGTATTTTGCACACTCAGGGAATAAGGCGTGGTTAGATGGAGCGTAGTCACTGAGTGACAAGTATAGGGGCGCA
Negative_sroE	2656165	2656256	92	CTTGTCTAGGTCAACTTCCGGCACGCCCGATAACCCGTGTTGATCAAACGAATATGTAGGTACGTCGCAGGGCTGCGGTCGACTATCCCCCC
Negative_ryfA	2674934	2675228	295	GCACACGGGTTGTAAGGGTCCTTGCTAAGGCCACCGCTTCCCATCGTCTCAGGTGGCGAAAGATAGGTGTGGAGCTATTGCGATTCGACCTAGGATATTGCACAGCGAGGCGTACACTAGGTTCTACGTCCTCCTTATCCTGCTCGATGGATCCGGCAATCGAGCCAGCACAGCAGTTGTCTGCAGTACTCATCGGCGCGGCATCGTGGTAGGCCGTTCAATTCTTACATCCAAATTTTAACTGCTAGCGCGTCAGGAGTCCTGTACTGGTCTGCGTATCGCGCCTATTGCTACA
Negative_glmY-SraJ-GlmY-tke1	2707664	2707847	184	ACGGATTGCTCGTGACCACGACCGATTCGGCGATTGTATGCACATCTATGAACGGCGCCGGTTCTTGTCCTGCCAGCGTCCGCAATACTTTGCCACACATCGATTCTTTTGTTCTATGCCCCGTTTTACAGGACATGGGATCTATTTTCGCCTACCCACACACGGATTACTGAAGGACACATGC
Negative_rncO	2725453	2725664	212	CCCGGAGGGCAATCTCACTATGCATGCGGAGAGTAAAGTAGGGGTGCTAACGCTTGTCACTAAACGGTTCGATCTCCTGTTCATTCTGGTTTTTTGCTACTAAAGACCCGATAGACGTGCGCACGTACGATAACAGTCATGTAATAGGAGGTCTAGGCCCGAGCAGATATTCTTTTCCTAGTAGAAGAGTCCATCTCAGGTGTCCTGGTGGG
Negative_isrG	2736072	2736350	279	TAGCGGGGATTATAGCCGTAATCGCCATCAACGTCTGGGACTGGAGAACAGTTGGAGGGCCTGTTTTCGGTAACTTCCCGATATAAGACGGTGGACCCCAATCGCTTTTCTCGAGAGGCGGACAGATTTGACAGGATTAGTCTTTTGATCTGGGGGGTGACGCCTCGGAATTCTAGGCAACTTCTGTCCTGTAGTAATGACTAGTTCGGAGACAAGTGACTACCAAGTGCTAAGGTTATATACGCGAGAATAGAGGCTCCTGTCAAGGCGGTATAGCGC
Negative_isrI	2761329	2761576	248	TAGTCGCGGACGGCTGCGGACCTGCATCGTTTTGCCGTCCAGCCTCGACCGATTGGTACCAAGCCTATAATTTGCGATCCGGGCAAGGGTTACGTGACGTGTGACCGAATGATAGACACTCTGTCTAGCCTGGCATAATCGTCGCCACTGATCGCCGGCCCTGAAGACGCTCTCAACATTGATCAGACCGCGGAGCACAACGAACTACCGACTGGCACCGAGGGGATCGACTATTTGACGTACGCTGT
Negative_isrJ	2761957	2762031	75	ATACGCGGGGACCTGCAGCGCACCGACGATTCACAGATTCCGGATTTCAGGGGTTTCAGTAATGTGGCGGGCGGT
Negative_isrK	2762791	2762867	77	TCAAGCAGGTCCCGATTACAACATCAACGCACATAGACAGACAGTATCGGACGCCATCTATCTGGGACATTACATCT
Negative_isrB-2	2770872	2770965	94	GGCGAAACCTTGTTCCGGTAAAGGTTGCTGAAAAGTTAAGCTGTCATATCGACTAGTCTAAGTCCGGAGTGGCGGTGAAGCGAGCCATCGTTCG
Negative_PK-G12rRNA	2797271	2797378	108	GTCCAGAGGGAAACGAAGTTCGGCGAGGGTCCATGATCTTATCCGGAAAGCAGCCGCCGGATAGGTTAGCCACACACTCAGTTTAAAAGCCTTGCCTGGGCGTCAAGG
Negative_isrL	2839055	2839399	345	GGCGGTTCTAATCTGCCCCGTGCCTGGCGTAACGGCGCATAAGGAGCGTCCTTCCAAAAGCATGCCTCCGGAGGGGAGACCAGGCAATATCATTTCCTGTCCGGATTTGATCCGACGCTGCAGAGGGGGTGGTTTAGGGACGAAATTACAGACAGTTCATCAAGAGATACGGATCTCTGTATTGCTCGGCATTTAACTCGAGCGCTTAAGTCGATTGCCAGGAATGAAATAATCGGTCCATGCACAGGATCATGCAAACACTGGATACCTCAAAAAGATTGGTAAGCCGCCGACTGATAGCAGAGGCGGTGATCATCCGAACGGGGGCCAGAGGACGCAAGCTAT
Negative_tmRNA	2843947	2844308	362	TGCTAAGTGCCAAAGGGGCCGTAGATGGGCGTAATATTAGGCTAGTCCAAGCCATCGTCACCAGTTACGACGCAATGTGTTCCAGGTCGAATTATAAGACAGGCTTCAGTCACCCCAAAAGGCGCGTCGCTTAGCAGTGGGACAGTGGTCGGTACAGGGCCTTCAATACGTTGGGTGCACAGATGAACAGAATAGTGTTCGGGGCGGAGGCAGAACAAGATGCCCGAGGCATACAGAATCTTGTCGGCCACACACCCTCCTTAAAGCTGTATGGTCCTCTATATCACTTGAATACCGCTGATCTTCATTGTTAAACTAGCCGTTTCTTGACCCACTGCCATACTGCCTAAGTGTCGCAGTGC
Negative_isrM	2905050	2905378	329	AGGGAGCTGGTCGCGTTCTGGCGTGTATAGTAAGCAAGAGTTATAAGTTTCCGCGACCGGCTGACGGAGTTACGGAAGCGATATTCATCCAACTGCTAGCCCCACGGTTTCGCAGGCTGAACGTCATAGGGATTAAGGATTGTAGACGGCCTTTGAGGGTCCCCGTGGATCTGGATTCCAGTCCGGCAAACCCTTACTAGCCACCATGCGTCATCCTAGTCCGCAGTCTAGTCCTAGAAAGTCCTCTAATCACAGAGTCTTCGTCAACGACTCGTCTACAAACGATCATTGCAGCAATTCTTGGTACATCTGAGGGGCGATTAACACGG
Negative_isrN	2906925	2907067	143	CACCTCCTCCGTGACTTCCCGTATGGCCGATATGGCATTCAAAAACTATGCTCGTGGCAAGATCCAGCCGGTGCTAGTGCAGTAAGACAACGCGCGTGTAGATGTGGAAATGTTTTGCAGGCAGCGGTCAACGATGGGCAAGT
Negative_STnc260	2966073	2966247	175	AGCGTACACAGACGCCAAAAAGAATCCCCTCACAGCTTGCGATAGCTTGTACCAGCGAACGTGAGGTGACCGCAATATGCAGATTGGGTTTACCCGTCGATCACGTGTATTTCCCGTAAGATTCTCGATAGTGTTTGACTGTATGAAGACTGAGATGCCATCGTAGCGCAGACTG
Negative_micA-SraD	2966853	2966926	74	ACGGCTATTCCGGGACAATAATGAAAAGGCTCGAACCTTTCGGCGGATGTCACTGGGTTTAACGATTATTTCCT
Negative_RtT	2969799	2969900	102	GGTTCAGGTGCGCGAGGTGCAGGATACTTGCACCTCAGCGCTACTCCGGCGGTACGCCTTGTTAGGGTACTGTTGTACTTCCACACTGGTGAGTCTTGTCTA
Negative_RtT	2970063	2970204	142	GCGGTTTTGTCTCTGCGGCCGTTGGACTACACCCTTCGCGGCAATCAACACACTGGTTATGTATCTCATCGTCTTGATTGGTAGCTTTTGGGCCTATTTGCCGCTTCAACCTGGATGCCCGCCTTCATGAACCGCACCGTCC
Negative_STnc590	3010807	3010966	160	TTACGCCAAGCCAACTCCTTGGTTCGGCCATAAACCTCCTCAGAAGTTATAACACCCAGGATCTAACTCCTCCTAGGATTCCATCACATGGACCGAGGTACGACAATGAGTCGCCGTCGTTTCCTAGGAAAAACGGGCCTAACGTAGCTTCGCAAGTAGA
Negative_STnc600	3018766	3019855	1090	AAGGCGGAGTATATATACGTGTGTATCTACATGCGCTGACATGGTTATTGCCACTTTGGGGCCCGGCCTGATTCACATCGGCGTTTCAACACAGTAGGGTACCGCACGTACGGCCGTAGATGGGACCTCGATAGAGGGTTGCAGAACAGAACGGCTCCAGACAATTTCGGTGCACGTACATTCCCCACGACTCAGCGCGAATTGACAAAAACACATGTTGATACAATGTTCATGACTAACCTAGAATAGGAAAAACAGAAGCCTCTTTCGGTCAAGAGGCCTAAGGAAGTGGACGGACTTTTTCCGTGGATTCAGACACCAACCTGATTCACGTTGATGCCCAGCCGCTCGAGTTACCCACGTATGGGGATATCGGTTATGATAGCTACACAAGGGGCT…
Negative_invR	3044924	3045014	91	CCCGTACGAAGATAGGTGCCCCCGGACTCCCCTAGTCTACGACGCCCCTGGGACGCACCTGTTCCCAGATGAGGTTCCTATAGACAGACTG
Negative_csrB	3116697	3117059	363	GTAGTACTCCTCGGCACTAAGCTTTCCAAGCTCTTTGCGACTGCGGCCCAGCCCCGTGGTAAAGCGCTACGTAATCCTAGCCCCGCGCGGACCTAATTTCGAGATCTCCCACTTAGTCCAATGTCGGCTTGGCGGTTGGGGTATCCTGCGCGTTCGTTGAAGATATGCTACTTAGAGGCTGAATGGGTATTATGGTAAGTTCCTGTCCCGATCGTAGTAGCCGAGACGAATGAGGTGTAGCGAGCCATTTTGTTGCTTGATCGGGGGCCGGGCTAAGACGTCGCAGTCGTCACCAGCGTAGCGTTACCTTACTCCCGCCAGGTGTCCTGACCTACCGAGCTCCAGAAGAATTCCAGAAACGTG
Negative_gcvB	3135317	3135522	206	AGCCTCGGAGTGCCCTCGTTCTGCGTCAGAGCCTAGATAGTTTGCCCAGCCTCATATGTAATCGCATCCCTGATGCCTGAGACGCGCGCCGGAGTACTACTATGTACAAAGGCTGGAGGGATATATCCGGGGCCACCGTGCAGCCTTTGCCCACCCGGCGGGAATTCGAGCCCTCTCCGTATAGCGTCTGTATGACCATCAAGAGC
Negative_SraE-omrA-omrB	3170122	3170208	87	TTGGACTTACACTGGGCAAGCAACCTGAATTCCCGCCACCATGGCATCTGACGAACATCTCTTCTAACGTCCCGCGCCTCACCGCGT
Negative_STnc280	3179540	3179622	83	CCCTGGAGGGGTCGGCGGCTCTTGTTGATTGGACCAGTCAACCGTTTCGTACACTAACCTGACTGGTTTGTGCTGTGATACAA
Negative_STnc290	3194914	3194996	83	CGACCAGACAATGAACTCCAGGTGAGGTACGAGGAATGCTGGTGAGTTCAGATGTCGGTCTTCTGACCTCCGAATACAGTCAC
Negative_isrO	3198380	3198580	201	TGACATTCTGAACCAGTGAAAGGTGCTCTGCGTTGATTGGGAGCCAGCAGCGGAGTAGCCGTTGCGCTCTCTAAGCTTTTTATCGTCATGGCGCTGACGCTGCCTTATCGGACTTAGCACGATACCCGCGCCGCGGCCCTCCGGGTAAAAACTGCTGGGAAATCCCGTCTCTAACCACCGAACGGGACCCGAGCAAACTCA
Negative_ssrS-6S	3222098	3222280	183	CCGGCCCCTCAATGAGACAGCTAGCTCCCTTGCAGGCCCCCTCTAAAGCTGCGGCCACTTTGACTCCGCGGGGGCAGGCGGACCGGTTTCGATTGTGCAGTGAAGGCCCAATCTACGTGGGATACACAGAGCCTATAGTTTTTGCCCTCCGAGATACCTATCCGATTATCTAAGTCAACTCCA
Negative_rygC-QUAD	3222913	3223065	153	TTTCATACGGGATATTTTCTTACGACCATCAGCTAGGCTTTCCGTTATCAAAGGTATGAACGGATACGCCGCGGTAGGGCTTAGCTTGAAACACGATATTGATAATTTGTAGTCGCGACCTACGGGGTCTCCAATTGGTGTGGGGGTTGGTAA
Negative_STnc750	3240440	3240643	204	GCACTAGCCGCATCGGTGTACACGACTTAGAGACAAGGGGGTCACTGTTTTGCAACTTCATTGGCAAGTACAGGACGGGTGTCGCAGGCCCATTGGAACAGGAGCAGTGTACAGAAAGTCGGGTCCCGTGCATGCGCCGGTAGACTTCCTTGCGGGATAGAGAGATCCCCCTTTACGCCCCCCTGTTGTCTGGGTCCAGACATC
Negative_STnc300	3283807	3283965	159	ATTGACGCCTAATAAGAGGGGACGCGGGCGTATTGCGCATTCAGGGTCATGAGACCCCCCCAAAGGTCTAATGCAAGATGCGGCAACGCCTAAGGGAGGAAGGGGCATCAATGGCGTAAGCAAGGGGGCGTATCATTTTTAATTCATGGAGATCCGATC
Negative_FMN	3358610	3358808	199	CAGCTGCTGGATGTGTCCTAGCGGTCTACACTCCATTAACTTTAGACCTCGTATACGCCTGACGCTGCGCACTGAGCACTACTGGTTATGAGTCTAATGAATACCCGAAAAATACCGTAACATTAAACCCCGCTTTCCTGAGCATTGTAAAAGTAACAAGCGCAAACCGGATCAACTTATGGGTTCGGGGACGTCGTGG
Negative_rygD-QUAD	3362327	3362474	148	GCGTCCAGTCAAGTGCCCAAGGCGGTCGACTGGCTTCCCTTAGATCCAATTCCATGACGTTAGCCTTTCCTGCCATACCAGCCTAACCTATCTACTACGTGGGGTAGTACGGACGTTAGAACGCCGTAGCGCCTATGTCTAAGATGCA
Negative_sraF-yybP-ykoY	3392069	3392261	193	CTCAAGTCCTCCCGTACCCCTCCGTGCAACCGGCGTTCCCATCTAAAGGGGTATCCAGCCATATGACGGGGGTGATTTGGTGAGCCCCTTCTCTGCCAATTGCCCAGTGAACCCACGTAGGGGACTACCCCTACCCACGCCCCCCGATGCTTACGAACAAAGAACAAATGGGGGATCTATTGATGCGGACAGA
Negative_STnc310	3393267	3393327	61	TCCTTATCCATGGCTCCTCTCGACATTGAAAGCCCCAGTCACGGTAAAGACCACCCTCGGC
Negative_STnc320	3404895	3404949	55	CTTTACCAATCGTAGCTGAGGAGAGCGCCGATCTAAAGTGACGCGGGTAGTAACG
Negative_RNaseP_bact_a	3414803	3415177	375	GGAGCAGGTGACGGAGAGCAAGCATGCGATCTTTCACTCCGTGAGTTCTAAGCTCCCCTCCCTCTATGAAATTATCATGCAGTATCCATTCGTCCTCGTGCCGCTCGAACCCGGCACCTGTGTGTAGTACTCATGCTGATGGGGATATTGAGCTCGGCACAAGGTCGCTGGCGTACAACGGCCTGGACATTGGGCTATAGGCCCCTTATTAGTCTTAACCCGTTCAAATATAACTAGGCGGGACGAGGTTCGAGGCAGAGATTGTCCATCGCTTTCCAAGGTTGCGATGGAGGTGATCGTAGGCTATTCACATGCAATTGAATGAGGGTGCGCGTGAACGTATTGTTATCTCTATCGTCCCGGGCTAAGCCGAAT
Negative_SraG	3451439	3451606	168	AGTATTCGCTGAAGATTACCATCCGCGGCTCTGCCCAACGACGGCTCCCTAGGCTACACTGCCGACCCCAAGGCGAACGGGCGAGTTTGCACTAATGTACATCCTGACTTGTAGAACCTTTGTGATCACCCGATTGCGGGTCACCCGTAAGAGTGTACATTCGTTCGT
Negative_S15	3451837	3451952	116	TCCGGCCACCTACTTCATGGTCACACGTTGACCGGTACGAATTAGATAGTAATAGAGGGCGACTCCCGTGTACACAATATTTTCCGCACGCCCCCATCAAATCCTTCAAGGTTCTA
Negative_STnc610	3458296	3458578	283	CTGAAGGTTCCGATCCTTGAGACGCAGTATCAGTGTACTTAAAAGCACATCGGTTCTTTGTGTAGTCTACGAGGTACATAAGTGGAAGATAGATGGCGTGCATCATGTCGCACGAACTCAGGTTGCGTGCCTATGTCGAACCAGTTGCGTCGTGCGCTGCGATTCTTGGACGGATTCCCCGGGTGTAACCGTGCCGCTAGCCTACTAGCAATGCCTTTCCCAATGCTAGCGTTGGCTGAGTCCCCACGCCCAATTACGGTAGGAATATATGGGACTTGGATTT
Negative_STnc330	3468497	3468553	57	TCTGTTTTGCCCTATGGGCTAACAGGACCTCTGGACGAACACTTTTTTTGAGCAACA
Negative_sraH	3490383	3490500	118	GACCCGGGACAGGTGCGAGTTATATCCTTCGTTGGGTAGCAACATCGCGCGGGACGGATTCACGACCATTCACAAGGCCTACGCTGATTTCCCCGATCGGTGGTATTAAGATTCAATA
Negative_SSU_rRNA_5	3571451	3571982	532	CTATATGGTGTATCGCTCTACAGGAAGTCTACGCTAGGAATGAGTGTATCTTGAAGCCAAGGGACCAGCTTAATCGTACAGACACTGGCTGGAACGGACCCTGGGTTGATCTCACCTCGGCCACCATCACTCTGCTATATTCTTTACTCGCGCCATATCTAGACTTCTGACAGCGGCAGTGGGGCGTCCACGCGCCTAAGACCCAAAAGAGGGGATAATGTCGGGGCGGACGCGGGAACGGGATATGACCTGAGGCACACAATGTGCTGGCTGGCACGGCAGGGCATAAGAATTTTAGCGGACGGAGGTGTTCGTGCCCTTGCAGCCGGCGTACCTTCTGGATCTCTTTGGTTTTAAGGCCTCACGTGTCACGGCACTGGGTTTAGTCGTGGAACCCAT…
Negative_Alpha_RBS	3585700	3585811	112	AAGAAACTCCGGGCCCGCACGCGCAATCACCCAAGCACATCACGGATTCACTTGAATTGAGAATCGTCTACGATGTAGGTTGTTAACTTGTTACGCTCCTAAGATCGCACAT
Negative_STnc340	3635756	3635884	129	ACCCCGTCACAAGGGATAGTCACCGAAAAAGATACAGCACAACGCAGGGACCCCAGGCTCTAGGTCCCAAGCGAACGGTAGTTAGCGGCGAATGGGTCGGCCATGCGTCATGTAAGACATATCGCCTGC
Negative_STnc760	3663454	3663889	436	GAACCGTCTGGACCATTACCACATGAACGGTAAGTGACATCGTGCATCAAGAATCTGGGCTGGCATACAAGTACCATCGAGTGCGTTAGCCCTCGCCTCATGCTACTAGTCCATTAGGATTCACATGTCTGGGTCCACATCGATTGGGAGGTGAATGTATTGCATTCCATAGGGCACTTATCGTTGCGCACTCGCTTTTAGGGCCCTCAGACGCACGAGGCGTTCTACATGTCATGCTAGATCGCGCGGCCTCCCGAGCCTTAGGTGGTAATAGGTGTTCCTCTGAATGAGACTTGCATACTCTTTTTCGCGAGCTATGGAACCAGAGGAGATGTCGTAATCAGACCTTGCAGCCCGTGATATGCGCAACGGAGTTAGCCAATGACACCGTGAGACATC…
Negative_ryhB-1	3715401	3715495	95	GCAGATCTCGGCAGACGTCTGTCTGACTCGGTCACGAACACGGGAATTGTCTGCTGGCTTCGGATACCCGGCCCTCGAAAATACAACTAAACATA
Negative_STnc770	3756764	3757068	305	TTGATAGATATTGCATGCTTTGCACCTGGGGATATTCCGCTGTTTCAACATCGGCTTGCGGGTCAAGAGGGGCTCGACTCCACGATTGCTCTAACAGAATAGATTCCGGCGCTGGAATCCTTAGTTATGAGTTAAGCGGTCGGCTCACTTACCATTCATCGTCGCTGTTCATTAGGGGATGGAAGCTAAACCTTATCGTGGGGCCACCTGCATCTATAAACATTGGGAGCTAAGAAGCGCTATCGTAATGATGGCCGCAGTACCGTAGGCAGGTTCACATTACTGCTACCCGTGCTCTCTGAAGA
Negative_STnc350	3761373	3761440	68	CCACTTGACATCCACATGACTATTAGTCAATGATAGGCACGTGTCATTTGATGGTGGCTAATGCCTCG
Negative_STnc360	3780254	3780402	149	GGGCAGCGGGTTTACTGTATAAATCCAAACCAACACTTACCCGGGCACAATTCACCAGCGCCCACAATCATGCGATTGTTCTGGTTGCGGCACAACTCGTGTCCAACATAGCGTCGTGTTCATGTTCGAATCCCGTAGTTCCCCGAGCG
Negative_STnc710	3808100	3808672	573	TGCCATTTGTTCGCAGTTGGCGTATGCGTGTACCTCAACCTCTCATGCTGCTCATCATTTAACACACGCAGCTGTTGGGAACCGGAATGGCGGAAGGAAAAGGGGACATCGAGTACCGTCTGAATTACCGAGTTAATTCTCTTGCGGGGGCATAAGCCGCCCTTATAGTGGCCGGGCTCTCGATTCTATCCGTTGCTGGCCTCTCAGCTCAATCGAGAACGCGGGCCGCGGCGTTGGGTTTCGGCGACACATGAGTGCCGGCATTGTCATTGTAGAGGAACATTGCACCCCACAAAACAACTATATGACCGAATGTCAGGATGGCGATAGCATATAAATGCCCACCGCTGCACTATAGTAGGTGGCAAGGCTGATCCCATTAGCTCAACTGGTGCTCGG…
Negative_RtT	3820240	3820373	134	CCTAAAAAGTTGCTATTACGCTTGTCTTCCAGTTGGTGTTCCCCTCGACGAGCATCGAGTGCTCCTAGCAATCTGCGGACCCTATAGTCTCGGGACCGTCTTGATCTACCCAGCAAGGGCGGCTCTGACAAGCA
Negative_STnc780	3837365	3837735	371	TCTCCCTGATCTCGAAATGCAACACAAATACACTAGGTTATCTTCTCTGCCACCTCTATATGAATGATGCGTCACTAGGCGAGAAGCCAACATCTAGTATATAGGCATCCGCCACTCTAGAAATTCAAGCACTCAAGGGGCTCGGGGATTCATGACCCCTCGGAGTTGCACATAGAATCCCTTAAGCGCTGGGGGAAAGGAGTGTTTCTAGAGCTATTATCGTTTATCTGTACGATATGTGGTGGCGGGTTTCCACCGTCCTCACGGGCGCCTCCTGAGGTGGAGTGTGCAAATCGAAGGCAACCGTTACGTGCACTGGTGGCCGGCCTAGTCGGTCCATGGACCAGACTTTAGGGCCGCTCGACACCACT
Negative_STnc370	3839688	3839758	71	AGTATGGTCGCCCTACCTGTATTGGCTATCCAGGAGATTGTCGAGCCTAGCCTCAGACGGCCCCTGAACCG
Negative_STnc380	3885629	3885736	108	CCGAGATTGTGTGCTCTGCTCCGGGCGCTCTCTAGTGAAAGCTATACTAGCCACCAGCCCTGGGCGCACAACAACCCGACGAATTTGCAAGCAACACATAGCCTATCC
Negative_STnc390	3902594	3902653	60	CGGGCGATGTCTGGTCGCCTCAACCCCCCGTAAGAGTAGCTTAGTCGTATAACCGTCGCA
Negative_istR	3998018	3998147	130	GCGCAGTAGGTTGTAGAGGGCCCACACCCCCATAGGTCCAACCGGTCAATCCTACATACGATAAAATCCTGTCCCAACCAAATGCCGGTCGTAAGGCTATATTAACGCCTTTAGTCGTTAAAAGGATACG
Negative_STnc400-msr	4051145	4051340	196	CAGAGTCTCGGGACCAGTCGCAGTTTTATCACGTAGCTCAGGGTTTTGTGTCCTGCTCGTACGTAGGGAAGCATTAGGAACCACTAGTCCACACTCAAGAGGATGCGTGATTAGATGTGAACCGTTCCTGGCCATGGGGCAGCTGTTTAGGGAGGTAAGCCTGAGTAATGGTGAACCCGATTTTATCGTGGTTAGT
Negative_STnc410	4072507	4072730	224	TATGGGTAGTCGTATATCCTTCCATCGTGAACTCTCGACTCTATAGAGCGAGCATTTCATAATCTGAGTCAAAGGCAACGAGGGAGGAGTTGCTACTACTTGAACGGTCTGAGGAGACGAGCCGCGCTCGGGCATCGTACGTACACCCCGCACTATATATCGAGCCGCTGGGGATTAGGATGAGCTGGCGAGTCTTTCGACCGGCGAGTTGCGAGTGATTTTCC
Negative_SSU_rRNA_5	4100157	4100688	532	TAACGCGTGAAGTATAAAGACCCAAGGAGATGTCGGAGTGCGTATTATCCGATGGCGCTGTAGGAACGCTTAGCAGCCGGGTACACGGCCACACCTGTTAACTTCAGAGATCCTGACCTCGCGATGTCGCTCGGTTTGCGATTTCAGCTTCGGCCTCTCGATGCTCAGCGAGACAGCTACTGACACCTGAAGTGAGGATCGGGCAGCGACGATGTGTCCCACCAACGTACACCCGCCCATCACGCTCCAACTTAAATCAGACGCCTACCGAGATTTTGCCAGAATATAATATACGCGGTATGGAGGAACCACATAATGAAGTAAAGGTCCGGCCCAAAGCGACATGTGCCAGCGTACCCCCACCGGCAGAGTAATATATCACCCCCACATTTACCCGAG…
Negative_glmZ-glmY	4141650	4141854	205	TCAGTACTCATGTACTACCGGCAGCTGAAGAACGCCGCCGATTAGCATGGCCCGTTGTGACCGTGGCGGTCAGGTTACACGGCCGAAACGATCGGGCTGACTCTCCTGCGCGATCCTCTAGTGAGTGATGGCCGCCCGACCGTTCCATGGCTGCGAAATCTACTAACATTCGGCATCTCTCGCGCGCCATCTCCATCGCCAAGCA
Negative_STnc790	4187941	4188136	196	GATAGCTCTCGGGGCAGTGTACTAATCCACAAATAAACGGGGCGTACTTTGACTGTTACCTTATGGCAGGACCGGGTTTCAACGCTCGACCGCCAGTTTCCATCGATGACCTGCCTTTAGCGACATGGGATCGCCAGGTGTTCAAATCAATTTTTTGACGTGAACAGGATGTGCGGGTACCTGGGGTGGCGGGATG
Negative_Spf-Spot42	4209066	4209175	110	AAGATTTACCTCTCTCGGGAAGCTGTGATCCAGGCTGGGCTGTTATAAGGTTGAATTGCCGATGTTGGTACGACGACTTGTATCCAGCCGACGCGCAAGTGGAACTTGGA
Negative_csrC	4210157	4210400	244	GGAGGGTAAATCGCAGGAACTTCGACAAGCCAGAAGTTACACCGAATGCAGTATAGCTTCGGGTCTTAAGGTCCATTATCCCCCTCCACCTGTGCGGTATTGCCACGCTCTATGACTAGCCCGGGGAGCCAGTAGGCCATGCGCCGAATCGGACGAAGCCTGGCTCGTGGCGAGCAAAATGGCCGTAGTTCCTTATCAAACGGCGTAATGCTTATCGGAAAGCCCTTATAATGTCATATCTGGC
Negative_STnc800	4215325	4215598	274	GAATTGGCGCATCCCACCTAACGTTCTTGCGCCCACCCGCTCACATCGATTTCCCCGAACCAAATACGACCAAGCCGGTGTGAGATCTTAACGAAGCGTTGCTTACTACACAACATTCAGCCAGTCTGTAGGCTGAAATATGCAGGCTCTTTGAGCTGGCTAGGTGGCTTCAATGCGTTTCCGTCAAACCATTCGCGGGCCTCAGCCTAGATAATCGCGCTGAATGCGGTGATGGCTGATTGCATAACTCAAACAGGGGTGCCCTTACTGGTTC
Negative_STnc420	4251480	4251539	60	GGCAAGCCGCTCCGTAACACATCCTATTTCCGTGCGGGGCGCGCCCGTCTGCCGTATGCT
Negative_isrP	4306719	4306866	148	CAGGCAAGAGCCCCGCGGAGCAACATCTGAAATTACAGACCCAAGCCGTGAAGTCTAACTCTGGGGATATGACGGGAATCACAACCGGATACTCCGTTGACCACAAAGACAAGCTATGCCTCTAGTGTCTGGGTTGATAAGCCCAACT
Negative_oxyS	4342866	4342986	121	TAATGGGGATAACTATTTCGAATAGGCGCCCTGGCGGCTGCGATGGGGACGGTCTAAAGGCACGCCGCGATAACGCTAGGGGATGATTATGGGTTGCAAAGGCTGTTAACAACCTGCATTA
Negative_Cobalamin	4347851	4348044	194	TAGTCAAACCTGATTGCTGCGATCCCGAGGGTATTTGTCGCTCACTTGCGCGAATGCACTTCATTTTTCGAAAATACCGATGTATGTGACAGCCGGACCCCCAGTTGATCGGCACTCAGCCCGACAGGCTGCAATGTGTTAAACTTGGCCACGCTGCAAAACGCTTCGAGGAACTAGATGTGGAGGTAGAACCA
Negative_P26	4365595	4365656	62	CGACCGGTCAGATCTATCTGAAGATTGGAGACCGAGCGCTTGACTGTTATGCGTATTGCCAG
Negative_TPP	4382473	4382698	226	CGCAGTACACCACCGCCTTGATCTCCTCTAAACGGTCCAACCCGATGGTGCGGTGTCCAGCGTCACGGGCCATGACCCCTACTTGTTGTCGCTTCTTGGGCACACGCCGCTGGGGTCGGACTCTTGGGAGGTACAGCACAGTTTGAGGAGATCATTCCGGTGATATCTCATAGGAACTCCTAAGTACTAGGATACGTCTTAGAAGCCAACGAATATATGTGCACGA
Negative_STnc430	4441898	4442059	162	TTAGTGACTAGCAACCGAATGCAGTCCTAGGCGATCCTGTTATGTAGGCGGCACACTAGTACAACATGTTATGAAATTCTAGCTTCCTTGAGCCCAGCTTTTTACGGTGTCGTAGGATGCCCCCAAGTATTAGGAAGGGAGGAACCCTAACTCCTGAGGATG
Negative_STnc810	4446583	4446747	165	TCTGTGTTTCGCGACTGACCCCTCCCAGCGATAGTGCACGATGGTGTGTAGGCTAGAGTTCATTGTACGGACCTTACTCCCGAGAATATTGGGGGGACGGCTGTGGGCCAATTAGGAGAATACATTCCACCAAGTTTGGAGAGAAACTAAGGCTATCCGAAGTGA
Negative_STnc620	4476817	4477856	1040	GCTGTCTATACCTTCGCGACCGTTTGCCATCGGGACAAGGCAACCGCTGGGTCCCCGCACCAAAGGCTCGTCAGCGATAACGCCGACTGCTTTCGTAATTGCTTTGGCGGCAACGCCATCCGAAACCGTCGAAGTTCGCGGGCTTCGTCCTCCACGGAGACGATGACTCTCAGAGACTTGGGTATCGATCGTTGGAAGGTAAATACGTGCCGGTATGAGCCCAGCTTGTATATGGATTCCGTAAGAACTGCAGGAGACCCCCCGATGACAGGCATTCCCCTCACCATGCTTTGTCTCAGGGCCTCAGAGCAGAGTCAACGGGCTCACTAGTGATCTAAAAAGTTGTCTCCCTGTAATAAAATTATGACTTGGTCTTCACAACCGTGAAAATACCGGAGA…
Negative_sraL	4504870	4505010	141	ATGATCAGCCTTCAGGAGTTGGCCTACGCAGTGGGCGGCGTATATCTAGCGACCACGATTCTGAGCCCATAAGGTACTGCAGGCGGCCCTTATGCAGAATGGTACTTTACAGTATAAGCACCCTTGATCCATGGGATGAAC
Negative_STnc630	4532473	4532638	166	GATCACGCTGTGCAGATCTGTAATATAGGCTAGCAGTTGCACGAGGCAATAATCTGTTTTCCCCAATCTACTAAATCTCAGGCACCGATGGCGCCTATGGACATAGGCCTTGTCCGTAACAAGTTAATGGGCATCAAAGCGGAGAATGTTTCCGGCACCTCCCTTA
Negative_STnc440	4559193	4559277	85	TTACCTTGACGAGCGACGTGAATTATCCCTCGTAGTCCTTCCTACTGCCGCGCGACGATTGGCGATAACGGAACCATCGTTCCCT
Negative_STnc490k	4559283	4559406	124	CGTAGATTAGATGCGCTGATGCACAAGTGCAGGAGATCCTACATAGGCCCCATCCCAGAGCTGTGCGTCTGGGTTGCGGAGACCGATTGAAATGGGGCTGTTGGAGACACTTTCGCTATACCAT
Negative_mini-ykkC	4581434	4581478	45	AGCCCAAGAGTTCTGATACACTAGACCAAAGACTGTCCTCCAAAC
Negative_STnc450	4645079	4645134	56	ATTACCCCCCTCTTCAGACAAGGGTGATTGGCCTCTAACCATCTTGTCCACAGTTT
Negative_Mg_sensor	4699479	4699591	113	GGTACAAGATTTGCTATCAGTCTGAGCATAGGTCTGGATCCCGTCGGGAGGTGCTGTAAACAAAGGAGACAGCTGTGCTCGGAATGTAACGATATTAGCATTGCAAACCTGAT
Negative_STnc460	4758187	4758332	146	CAGCGGCTGCTATTCCATTGTACGACGGCGATGCAATTGAGCAAGGATGCTTCGTCGGGGGGGACATCCACTGGAGTGCATAGTGCGTATTCGTAATTCCCTTACGACTCCAATGTCGAAACATACTTTAATAAGACAATCAAAGC
Negative_isrQ	4762997	4763158	162	AAAAGATATCAGCGACCCCGGGCCTGCCATCATGGGGGGCGGCACTACACGAAATCCTCGACGGATTTCTGTCGACAGTTATGGCCGGGACTTCGCGTCGTCTTCCACCGTATTCGATCGAGACGAGTCCGGAGGTCTTCCGTATGCGAGGCAGTCTTAATC

## Sheet: TableS10
Table S10: Negative set4 of SLT2 with name, start position, end position, length and sequence.
Name	Start	End	Length	Sequence
Negative_Thr_leader	191	311	121	CGTCACTGTGTCAACACAACCAGGGTTCTGATTGGGTTAACAAGGACCTCAAAAGCGAAGTGAGCGGACGTAGGCTCGTGGTGTCAGTTTCCAAGGGGTCGAGGCGTAATAAGCCCCCTAG
Negative_STnc10	46050	46114	65	TGCTGCGCACACGCTACTCACTATCAGAGAGACTAACCTTTCACTATGCCACCGGCAAAACTCTA
Negative_STnc20	51926	52260	335	CGCAGTCCCCCAGGGTGGAGGACAGTTGATACACGACCATCCTTATCATGCGGTCGAGAAACGAGGTGGGTGACATCCCTGCGACTGACCATGTAAACGCTGCAATTGTTTTGGTGCCAGAGCTACGTCAGCGTAGCTTGCAGGACGGACATGTATGCCGACGCCCTGTCACCGGCTAGGTCATACTGACCCCCACCCTTTAAGCAGTACACTGTCACCCAGCAGCCAGCGTCCCACCATAAGTGCTGATACTCAAGGGCGCCAAGCGCCCTACGTGAAGTAACCTAAGGAAGTCCGCAACATGCGAATGACGCGGTAACTGTATGGCACCTGAA
Negative_STnc30	58792	58923	132	CACTATGCCGCAGTACACGAGTAATAGTACTCAGTCTACGCCAAGTCATTACAAGGGGTTCCCGTGAAGGGATCCTGCGGCGAGACGATGGGTCTTTAAGAAATGAAGGTATAAAACGTTGACAATCTGGGG
Negative_STnc470	94548	94770	223	ATAGGCGGGCGACCCTCCGATGGGCAAGCTATGATACTCGCCCGACATATCTACTGAAATACAAAGCTTCGATGGTGCGAGTTCTAGGGGGAAACAGTTCAAGCTTGGTCCTCCTACCGAAATTTACGGCGCGGCGGGGGACAGGGTATGGGATACTTTCTACTCGGAATACAGGGAATCGACCCATCAGGTGATGGGTGCAAGCCCATGTGTCATTGCCCCC
Negative_TPP	126702	126801	100	ATTTAGCAGCGGGATTAGTTTGTGGGTTGAAGTCGTGTTCCCGAATCCTGGCTACATACCACGTTATTGACGCATCCAGCGAAGAAACGTAGCGCTGGCG
Negative_sgrS	128574	128812	239	CATAGATATACGTTGCTGCTATAACAAGACTACTTTCGCCGATCGTGAGCAGCCCTCTCAGGGTCCCAACAATCCTCGTACTTCCTTCAGCCCGTCTCGCTGATCGTAACATGCTGGTGCCATCGCAGGAGACGATAACCATAGCAGACTTCACTTATAACAACCCGGATATACTACACTGCCCCCTGGGCCACAGCTAACACCTATCCGTCCGGTGGTCCTCTCAGTCATGTAATCCG
Negative_Leu_leader	133779	133926	148	TTCGCATAGTATGGCCTTTTTGATTTGAATTTGAAATGCAACGAGCGTAGAGAAAGTTGATACAGAACTCCACGCAGCGTGAACGGATAGAGGATCGCTATCGGAAAGGTAATGATGTGGTGGATCCTCTGTGTGAGTTGACGAGGAA
Negative_STnc40	161464	161537	74	GAGACTTGGGCCTAGCGCTCGGGGGACTGTCACTATCACAGGTGCTGGCGAATCAGGGGGGCTTTACGAGGAAC
Negative_STnc50	182458	182539	82	ATGACGCGCGATTCCTCCGCACTTAAACACGGCAGCTCGGTGGTTCTGGACGTGAGTGCCCCATGCTGAATGCAGAGTTAAA
Negative_STnc60	230063	230277	215	CCTATCGAATGAGCGGGCTGTAGCCTTTGTTCGAGTCAGTTGAGGGCCCCCATGAAATTCCAGTCATGACATTGAAATTAGTAGCTTATGACGCGAAGACAGTGGCAACCTGCTCTCCATTGTGCGACGGTAGGTGGATGGGGAGTGTCGAGTTGGATTCCCACCGGGATGCTTTTAAGATTCCACAGCGTCTACGTCGGACCGTTTGCACAGTT
Negative_t44	254175	254268	94	CTCGCCGCTACAACCGGGGGCCCGGACGTTAAATATTGCCGAACACCTCTCAGTGCCATCACCAAGATACACGGTGACACGGGGTTTGTGCTAT
Negative_PK-G12rRNA	293703	293810	108	TTCCCCCCAGGAGCTCGAGCACACTGGAGAATGCACTCGTGCAGGTGATAGGGCTACGGGGGCGACGAGGGCCACATTTGTCAGTTAGGCCGGACAATGGTCACGCCC
Negative_RtT	294654	294778	125	CGCTTCTGGCCTCCATTATACCGGTCACATGGGCGTCTCTGAGTCGACTCGGATGCATCTAGATTTAAAAACCCTGTCATCGCATACACGGTCGGTGTTTTTGCTGGATGGCACCTCCTATAAAT
Negative_isrA	339338	339760	423	ACCACTCGAGGCCGGGATAACATAAACTTGGTACACAACGCGCAGGCTACGAATCGTGTATTTTGCGGTGAGTAAGATTACCCTACTAGTGGCTAGCTTTAGCCAGCCATCTTATCTGCTCGACTTTCCTAGCCAGCGCGGAGAGGGAGCTACGAGAGCATTCCCGTCCTGAATATCTCGCATGTAGGGATAGTCTTTGAGCCTCGGTTTCGACCGACCGTCAGTGCGAAACAATAAGCCCGGGCATATAGGATAGTCAACACTCGCCCCCTACGGTATAATGGCGTTCCGCTTTAGACCAATCCCGTGACAGGCACCCGTATTAGGACATTGGACCAGAGCACAACTGACCCAACAGAAGGAACTGTAGGTCCTCGGTTTTGCCCATTACAACGTGTG…
Negative_SRP_bact	524430	524529	100	AAGAACGAATGTCAGTCCACGACTGATGGGTCGTGCGGCGCTACACACTCGGCAATAGAGTTAGAGGATTCGGACAACAAAGGTAAGCCAGGAACAAGAA
Negative_DnaX	542168	542232	65	AGATACCTGCTGGATTATGCGGGTAACAGGCCATCCGGTAAGAGCTTTCTACGTACAACGCCAAA
Negative_sroB	556005	556085	81	AACGGAGGATATAACTAGGACCGCGGCAGCGTTCGGTGTCTTACATCGCGAAATACGGTCCGTCTTCTAAATTTAATCCCA
Negative_STnc480	587848	587926	79	CTACGACAATATGCCGAAGTGGGTTTTGATGCTCTAGAATCCCAGTATTTACCGTTTATGAGCGATTCGTCCAAACCCG
Negative_STnc70	670157	670305	149	TCACTTGAGCACACTGACGAGTATTCCCCCAGATTGGGCCATTAGTGGGAGTGGCCAAGGCAATATTCCAAGCTTGTAAAGTGGCTCGACCAGTCGACGCAGGGAGGTTGCGTAAGTCTCACCCTCGTTTCGACTATCTTCGCTCGGTT
Negative_sroC	728762	728913	152	TCGGTATGGTTTATTTGGTGGGCGCACAGGAAATGAGAAGTGAATCAATAACAGAGACGATCACGGCTGGCTAACGCTTGACACTCTGCGGTCCTTTTGCAGCCGAGAGTCTAGATCCCTGGTCTGACCTGTTCTAGTGGTTGGAAGCTTTC
Negative_RtT	818810	818950	141	GTGTAAGCGGGTACTTTGTAGTCCATGTACGCAGTGCCTGGATCCGGCTCTAACTGGTGTCTAACTCTAGGAGGCGAGCACCGTCCTAGCCCTGTGGTTGTTGATTGGGATGTGACGCACCCGGCAAATCTAGAGTTTTGA
Negative_RtT	819220	819364	145	TCGGACTAATAGATTAAACACAGACGTGAAGTCCCAGACGACTTGGAGAAGGTCCTATTCGCGATCCTTACGTTTCTACTGAGTTCCACTTGCCACAATCAAGGGGGTCGCTAGGTAGTTCCATACCTACGCTCTACACCATCAA
Negative_RtT	819504	819629	126	CAAGCCATAGGCCGCGGGGCGCTGCCAGGCGGCTAACCAGTTGCCTCTTAGGCTGTTGACTTCCAAATTTGCAAAAGAAATAGTGGGCCCTCCGCCACGCCGCTGAACAGGGTTGATGTTATTCGC
Negative_RtT	819814	819938	125	GCAAGGCAATCCCCCCCGCAGATGCGGTATCCATGAGCCGACGCAACAAGAGACAATGGGGCGGGTCTGTGGCGTGGGACCCTTCTGTCGTGCTTGCGGAGAAAGACATTCATCCTCACTGTCAT
Negative_MOCO_RNA_motif	870506	870650	145	ACGAGCAGGCAGGATTTCGCACACAAGCGATGTATTGAGTATGGCGGATTAGGCGAATCATTGGGGCCAGTGGCCGCTGGCGACTGACAGTCCCCACACTCGGCCGCTTTGTGTTAGCTCATTTACCCTAACGCTCTAACATAGG
Negative_STnc650	899181	899533	353	TCTGACTATGTCATCCTTATAGGAACTCCGCGGTTAACCGTCAGTTGTCGTGAGACAGATTACTCGCTAGGACCGTTTATATACGAGGTGGGTTATACGAGTACCGAATGCGGGTCCTAATGCCGAGATCCGACGCTTAACTCTGTCTGGATTCCTTGCGAGGTCGCTCCTTTAGTGAGAAAACCACGTAGTTCTTGCATCCGTCGCCCTCCCCAATTTTATCTGGTGGACGTGCACATGTGGGGCTATCTTTAGAATTCCCACAAAGGGACAGGGGCACGCGGATGTTCTCTCGTTTTCGGCTTGAAAGAAGATCGCGCTACGTGTCCCACGAGCGGCATTTAAGTCTTCGC
Negative_rybB	942554	942632	79	CTTCCGCGTTACTTGTTGAGCGTCTCTAGCGAGAATCTATATCGTCGGCTCCCACCGCGTTGTTGGATTTTGTAACATT
Negative_STnc80	967580	967900	321	GGTTAACTTAAGTCCCGAGTTAGCCCAAAGCACAAGGGAGACTCTACACTCATGAACATCCTTAATATCTTTGCCATATCGACGGACAGCTTTATGCTGTTGACAATATCCCTCCCAAGGCCGCGAAATCTTTACGATCAACCGCAAAGAGCTCTGACGAAGGACATCATCGATAGGGAGAATAAGTAGCAACCTATCTAACCTGGGCCCTAAATCAGCGGCGGAACCCTTTAAAGCTTCAGACATTTATCCGATGCATAGTGGCGTCTCCCGAAGAGGCTGACTGCTAGCCAGACATGGGACGCCCCGCGTGTCGGGGTG
Negative_STnc90	974284	974363	80	TACACAAGTCACGTCAGGCCTCATCTTTGCAAGAGATCGGTGGTTGCAGAGGATTCTGCACAGTAAGATGCTAGCGGGGT
Negative_STnc100	975011	975224	214	TTACCGCCACCGAAGGCGATCAAAAGCACCCGAGGTATAGGTAACGCGCTTTAGGACATAGTCGCAGACCCGCGCCGTGCTACCACACTCGGTAGTTAGAATTTTCTGAGACGGGCTGGTTTTTCCTGCCGCCTGTCTGACCCTCAGTGAAGTGGCTTGTTACCTGGATGAATCTTCTGCTCCGGGAAGTCTCACTCCTCGTAACGACGATATC
Negative_STnc110	976578	976765	188	AGTGGAACGATCGCAGACGTACTCAGTCGGGACGGGCCAATGTCGGCAAGGCTACCTCAAGTGGGCTTTCGGACCCCTCAACAGCTGGATGTAACAGTAAGTCTCCACCAAAACAAGGCCCACCATGCTCCCGACGTACGCAGCCCCAAGTAAGCCGGGTGGGTGGCCGGTGCGCGCCATTCTGAAAC
Negative_isrG	999818	1000096	279	GGCTTGCAGGCGGCTAGCCCGGCCTGCCATTAACGTGACCTGCCGATAGTGCCGCCTTTTGACAGAGCCTGGGAGTTCCCGCTATTACCTCTAAACTGATACTATCGCGAGTTCACGGCGTATGAGACGCGGGTGATACCCTTAGCCTCGAAGGGGATTTCAACCCAGTGCTTAATAAATAATAAGTCTCAATGGCCCACCAGAGGATCCGCATAGGGGGTTTATACTTTATAAGTTGAGTCTCTTGTTGACGTTCTAGAGTGATCTCTCTAATTTCGG
Negative_STnc120	1004432	1004777	346	CGGCCGGGGGGCATCATTCGACCACTTTCGCTGTGTTCGACTGCCACGCCCGTGGGGAAGCGAACTTAGTCCGCGTTTCAAGCCTCAGTATCTTGCCAGTTCCTGATAGGAAGCCAGCGTGGCCATGTCTCAGCTAGACCGTACAGCTTCAGCACGCGCTGCGCAGGCCGCGCTCTAACCTTTAGAAGAACGGACGCCGACAATCCGGAGAACTATGATGTGTATTCTCCGACTGGTGTTTTGGGTACACTAGAAATACCCCTGCGCGCCCGCCTCTGGATGGTACGGCGGGTAAGGAAAATATTCATGGTACACGAAAAAGTCCTCGCAATGAGCTACACCTTGT
Negative_STnc490k	1024975	1025165	191	CAACACTCGGGTAATGGTCGCGCGTAGCAGAGAACCGAGAAGCACCTGATCAACAGACGACAGTTTCTCGGGTTGGGACAATCGGCGCACCCATTCGTCGAGGTGATTAGGTACTCGGAGCGTAACGGGAGAGAATCCATCCGCGCGATTCAGCACGGGTATCCTCCGGCTCTGTTCGGCCCTTTTGGGAA
Negative_STnc130	1045098	1045232	135	TGCCATACGTGTGTTGTCCGAGTGGCTAGGGGAGGCTAGCCTTATTGATCCGGCTGGTCCAGCCCGGTGGTGGTGCCCGTTCATCTTAGATCCGACGTTGGAGTTGGGCTGGGATGAGGGGACATCCGCATCGGA
Negative_isrB-1	1104179	1104266	88	TGGAAGATTTAATATAATCCCATGGCAATTTATGTGCGGCGCGAGACCAGGTAGGATAGCTTACCTCTCCGCGCGGATTTCATGCACA
Negative_STnc660	1109014	1109304	291	ATCGTTCTGTTAGTATGGTGATAATGCCGATTGCCTATTTTAATACCCAAGGCGACACCTGGTATTACCACATTTAACAACAGTCGTTCCGGGAGTGTGGAGCTTCGTAACGACTCTGTCGCTCTACCATACGTCAAGAGCTCTGAACAGAGACTTCTCGTTGGTGATTCTAACAGCGATCGGCTGCGACTGTATCGCGCCATCCACTGCATCGACGCAGTAGATAAGCCCGGAGGCAACTCATCGTCACCCTGAAACTCATCTGGCGCGGCGGAGCGTATGCGTTCTGCA
Negative_STnc140	1113681	1113750	70	GGACGCCTCTGGTCGCATCGTTGGAGTTAAGTTCCAAGTATTCCATCATTCTGACTAAGCTAACACTAGA
Negative_isrG	1137224	1137502	279	TATTATTGTAACCTGGCCCGACGAGCAACTTGCTAGCTTCTGACCAGCCGGACATTGATTCGTACTAATTAACGCGATGGCGGGATCAGCAACATATAACATGTTACACAGTTTACCCCCTGCTCGGCTTGTAGCGGAAGCTGGATTTGCGAGAGCCATGTCTCGCACAGGCCACTGTGGGTGCAGCCGTCCCCGCAGCAGGCCTCCCTTTATCCGGAAATTGCTCGATGGCATCCATGCGCCGGTTCTGCCTGTGAACAGGTACCCTAAGCCATCATA
Negative_isrI	1177445	1177543	99	GATCAAACCGTGCGTTTTTACTGTCACAGAGAGTCCTGCCCAGATTGAGGGTGCGGCGTTTTCTGTATATAGGGGGGTTTCGCAGCTCGCTAGAAACGT
Negative_STnc670	1213489	1214315	827	GTCCCAGCAAGGTCTTTAGAGTATTGCGAGTCTAAGGGTAGATACGCGCAGTCCGTTCAGACACCAATGCTCGAGGATGGGGCTACTCCCCTGCAACCAAGGCTACGTGACGTATCATTGAGCGACAGCCGTCGAGGAGTCCACAATTGTAGTGGAGTGGCGTCTTTGAATCGGGAGCAACCTTCGGCACCTTGACAGGGCTCCTGTGTGCCCGGCAGCTCACGATCGTGGAATAAACGAAAGCTCTGCAACGCGATGCAAGTGCCAACGTTAAGGGGATTTAGCCGCCTTTGCGCTCATAAGTAAACAACGCACTACGTCCGCTGCCTTATGGGAATTATCAATACTCAAGGCGTTCGGACTAACAAGGGCCAACAGGGACTGGTACTGATAGGCGGT…
Negative_STnc500	1216157	1216440	284	GTGCTCATGCCACTGGTGTTTAGGTGATTGAACCAGTCCACCCAGACCTTGATATGACCCCTAGAGTCCGCAGCACCCCAACAGTACCGACCGCTCATTCGCCGCACTTGAAGTGGACTTCGCACGTAGCTTCATATGACCGTTTCCGGTATGTCTCAAAAGGCCCCCCTTCATGCTTCGTGGGTGCCGCGACTATTACGTGTACAAGTCAGCTACCCTAGATCATCTTTAACGCACACCCAGCTGGGTCCTCACGAAGAGCTGTTGAATCTATGAATCTCTTA
Negative_RtT	1224190	1224325	136	CGACGAGATGAGTGTCAGCCTGAATCAAGAGGGTAGTTTACGGTCCATGCGTGCGTCTTCAATTGCGACAACATTCTCCCCACTGGCATGGAAATTACGAGTCGGCCCGGTACTATCACGAATTAGTTAGTGCGAC
Negative_RtT	1224558	1224693	136	CCGCGTCGACTTCGCCGGTCCCTTACGCACTCGGTTGAAACTGGACGAGTGATTCCTCTATCATTCAATAAAGGCTAATTCATAGGGACAGTACGTCAGCTGAGCACCGATCAATGCGCGCGAGCTAACGAGCATG
Negative_rne5	1271582	1271919	338	AACAGAATCGTGAGACCTTGCCAAGACCCTCGTAAGTGACGTACGTGTCTAACTCTCATCGATAACGAGTGGCCGACACGTCGGCAAGACATACCGCAGCCGTTTATGGAATATAAAGACATTCGAAAAGCCAAAGCTTGCCTAACAACAGCTCTCACAATAAGTCTGGATTCCCATAGGGTCGGCCAAAGGGAAGATGAAACTTTCAAGGAGCAATACGGAACGCGGCCTGCAGGATATGGGTGTGCAAAGCAAGTTAGGACAACGCTGACGGACGCGATTTATCTTTAACGATCGATCGTGGAAGACACCAGGGTGAAAAATCAGCTCGGGGGTTT
Negative_sraB	1275071	1275236	166	TCTCGACTGCGCAGGAGTTCCTGTATGGGTGCCAGCGCCGCATGGCGATCAATGCGCCAAAAAACGAGATGGAACATGGTCCCCAGAATCCCTTCAATCGGGCGTAGATCCTACATGCTTGTGGAAATCCCGTTACATAGCGATGTCCCGCCGCTACGGGGTGTTG
Negative_STnc680	1286075	1286368	294	ACCCGGCTGCGGTAACGCCCTCTCCGTCGTTGGTGAGCGGGTCCCCCTATTAAGCCGTGTGTAACGACTGTCGAAGAACTGGGCCGACTGAGCACACATCACAAACCCGTCAGAGGGCCTTATTCGCCACAAGGCATAAAGTTAAAGCCTCGGCGAACATGCGTTTTCGGCATCGCTAACTACTTGGTTGCCTCTGTCGAGCATAGTGGAGCTGTTAAAATATATTTTAAAATGCCGGGGACGAGTTGTCTAAACTTGGGAGAACCACCGAACGTACTTCAAGGCCTAGAAGAG
Negative_STnc150	1325649	1325914	266	TCTAGTCGATGTGCCGGGCTCTTGCCCACCAGACGGGCCGAACGGTCTACCCCGTACGTATGTAATTTGAACTGAACTTGTCCGTCAAGGGACGAGCCGAGTAAAGTACCGGACTTCCGCCTTGCACCTGTTCCAATTCGCCCAAAGTAAGGTAATGGTTTGAATCACTTTTAGGTTTACTATACAGTCCAAATCCACGGGGGGAGTCTAGGCAGGTAGAACAGGTAAATTACAATTATTTAATAGGACCACGCAATTCTTGATTT
Negative_isrC	1329145	1329432	288	TAATGGGGGCCAAATGTGGGTCACGCAGGGGTTGGCATGGTGTAACAGAGGTGCGATCCACGAGGGCTGTTTCTTCCACGTCAACAGTGTATCCGGGGAATTGTAGTTGGCGATACGGAAGGTTGGGCCCATCACCACAGTTCTCTTTGCCCAAGAAACAGTAATTCCGCCGTAATCGTTACTGTCCCGAGGCAGGAACGCCGCAACTCGAGCCATTAGGCCACCCCAGCGACTTCACTATGGTTGGTATCGTCAGCGGAGGCAGAACTCGTCAGAAAGATAATGGCC
Negative_STnc510	1331440	1332250	811	ACGGGCCGACAGCCTCATTCCCAATCATTATGAATTAACTGCTCCCAACGGTCTTTCACCGCCCTTCGGGCAAGCTAGAACGTTAACGCACTAGTCGCCAGGACACTCGGCCATCCTGTCCCTTAAATGAGTGCGGGACGTGGATCGCATGTGGCAAAGATAGCATCTGATTCCGTGCATACTGCCGGGAGCTATCGCTGGCTCGGTTCTAAGTTCGCGCTCGGAGGACCGTTTTCACCAATCAGGCACTAAAAGGCACCTGGCGCTGCCAATTAACTGTTCCACGTGTGAAGTGAATCCCATCATCCCGCGTGGCAGAGAGTACCACCGAACCGGTAATGTGCTAGACCACGCGTAAGATATAGTATTGAATGACGCTAAGGGTTGCATCGCTATGAC…
Negative_STnc520	1332809	1334044	1236	TTCATCTTGTGTAGCTCGATCTTAATTGGTGGGAGGTGAGTTGGGGTAGAAGTGTTTGTTAGCCTCCACCGTGATCAGCCTGCGTCTGGGGCCCGCACCCAGCGTGCGACGGGTAATACCTCTGTTAGCTTCCGGCTCATGGCATACAAGGACTAGCTGAACGAATGGTCCCGTATCAGCATGGGTCGCAGAAGGCAACGGCGTCTCCTATCGTCGGCCGCTGTACTTTCCGAGGTAGCAACCCGTCACATTTTCTCGTAAAACCAATTCCTTGATGGAATCAATCAGCTAAAACGTGGATCACGCGCGACTCTCCCTGTGCGAATTGTAGCTTTGTAGAGGGGGATGAAGCCACTACCGCGATGGGAGTCCGCATAAGTCATGAGTTGGGCGGACTTA…
Negative_STnc720	1338442	1339122	681	TCGTGCAACAGAGTGCGTAACCTTTGGACTTTAGAGGTGTTCTGTGAGCTAAGAGACGGTAATTATAGAGGGATACAGTTAGCGCGGGTTGAAACACGGTGTAAATTCACGAGGGAGAGCCTCCGGTATGGGGGAACAAGCCAGTTCGCTCCACGGGAAATTCCGTTGACCGTTAGCCAAAGGTGGTTTTGACTTAGATAATATTGTGTATGATATGCCACCATACGACTCTAATCGTACGACGCATGAAAGCCAAGAGCAGAACAGTGAAAGATGAGATCGCTAGGGCTCGTCTTGGGACACTAGCTTAAGATGATTGCGGGCACTCGGCATAGCCTCGGTTAACAATTGCGGCAACATTCCTGCTAGCACATCCCGGAGCAGCTGACTCGACTTCGC…
Negative_STnc160-isrD	1345732	1345782	51	GGCATCGGAGCGACTCTCGGCGCACAAAATTCTAGCCGACGCGGCATGCAC
Negative_ryhB-2	1352875	1352987	113	GTAATGAGATCACTTTTTCGATGGCACTCTTTGAACTGTGTCTAGCTTGGATGCTGATTGATTGCGGGTCCCGGTTCAGTTGCCGGCTATTCCCGAGTTCTCGCCATACGTGG
Negative_STnc530	1359779	1360418	640	AGCGAGTGCAGAAGAGCAAAGGATTGAATTGAACGTTCTTGAACTCGCAACTCATTTTTGCAGAGGGCCTATGCAAAAGGGCAAGGAAAAGCGTGAGGCGGAATCTCAGAATGGCTTGGTAGGTCCCGGGTAAGCTTCCTATTCTAACTACCGGATCTGTTCTCACAACTGTTGGCCCATCTATACGGTAAATATACAGTATAAGAACCGATTGATAACTATAAATACATGTCTTACCTAAAGCATGCCGGATCCGCCCACCCGACACCCCTGCTTAGGGTCTACGCTAACTCTCCCGGTAGTAGTTTCATGAACGCCTAGAAGCACCTCCTGGACACGGGGTTTTACTCTCGTAATAACTAAGCTAGAAGGGCGAGCTCGAATAACTCGCCTCTCGTA…
Negative_LR-PK1	1414437	1414778	342	CGTGTGGCCTATTGGAGATATCTTACGGATGAATTGCGTCCACGAAGTCTGTGATTGATCCACCCTATCGCTACACTGCGAAGCATGCGCAGCCCTACAATGGTTAGAGGTTCTGGTGATGGCCAATTCGTTAGAAGCGCCAACCGCGGCGCGTGTGACGTTCCCCCCCAGGGGACCCCTCAACGACTAGCAAGACCAAAAAGGCCTATGGCGTCGCGATTCGTGAGCACTGGTTCAGGACTGGACCTCGATCTGAGGATCTGCAACACCATCCCAATGCGCAACTCAGGTCGTAGGCGAATGACACCGTTGCGAGCAATGGGGCAGATCCAGCTATGTTAG
Negative_STnc540	1419369	1419570	202	GATGGAAAGTATACACTGTTGATTACCTCAGAAGTGTTGGTAAATCGAACAGTACTGTCACCCGTAGCAAAATGTGCCTTCCCGTGCCCATAAATGGGTATGTTCAGTTCGCGGATAACTCCAGATCAAGAACAAGTTCAATTCGTCTTCGTGGAAATTGCCTGACCCACTACAGTGAGAAAAGGAACGGCGCCCAAATGAC
Negative_RprA	1444831	1444938	108	GGCGAGTTCCCGCGACACGGTACCGTTGGACTCTAGGGGAGCCTTACAGTTCTTGTGGCTAAACCAATTAGAGTTGACGGGTCTGATGCTTTCTGTGAGGAGCGGGCC
Negative_rydB	1450426	1450520	95	CACAGGACTTCATTCTTTGCCAACTGGTTATGACTGAGATGATGCACACAAGTGATATGGGTGGAAGCTTAGTGATATGTATGAGGTTGCAAGGG
Negative_STnc730	1505384	1505672	289	ATCCCTAATGACATTAGCCGTTCCCAGCCCTCTTCTTCGTGGGAGGTCACCTGGTGGTAAAGTGCACCCCTGGAAGATAGTGGGACACGGAGGTAGATTTTCTTTAGCCCATCCCATGGGGGTCCGTCGACCTCGGGCTAGGAATCAATTAGAAGATTTAGCTCCTGCCTGACCGCACCGTATGGTGTCACTCGTAGCCGCAGACGTTTAGTGGGGCCCTTCGGTCGGAACATACACATACCGCATCGCCTGGTCGGTCCACCTCCTGTTTGGAGCGGCCGTGGACCTC
Negative_STnc550	1508946	1509412	467	ACCTTAATGGGTTGACCAATGGGCGCGACCAATTAGAAGAACCCGTTGTGGGTGGTAAAAGGTGCAGACGTGCTGCCGGTAATCGTCAGGTACAGGCGTGTCAGTTAGAAAGCAGCTGCCCTTCCAGCGGTCAACTCATCTTTGCTGTCCGGAATGTATACCCCAGCTACACAAGTCACCTCTCGAGGACGACGCCTGCGAGAAGGGAACGGTTAACGTTCAACGATAACGTGCAAAAACCTAGTACCGGTGGGAGATGCACGACAATCCATACGATCGACATAATCTCCTGCCTACCTAGCATTTCGATTATGGCACAGCGTGATCGTGCCCCACTATGTGCACGTAGATACGGCAGACGAGGCACCTATTGCCGGGAGCGGGCTTTAACACTATGCA…
Negative_STnc560	1593723	1594413	691	TCTCCCCTGCATCTCATCTGTTTTCGCTGGCGCTCTGCCGACTTCCGTTCGGTACAATGCTCAGGCGTTCTACCAAGGAGGCTTCACAAGACTTTCCGATTGGTACTTCCTACATAGTACGCAGATTCCTGCTGGGCCTGCGTAAGGTCAGCGGGGGCTCTTACCAACACCGGCCCTGCGCGAGAACTGGCTGATCTCGTCCGAGAGGGAGGCGGGCCTCCTTCGGCCGCCGCACCCGCGCGTGTCCTACGAGTTTGGAAATCTGTAAGGCTAAGGAATTGGCATATACTTGTAATTCATGCTACTACATGATACCAATATGTCCGGCAAGTTTTGGGAAATACGGCTTCTGAGACTTTCAGTGGGGTGTTACGGTTTTACCATGCAATAGGACGATTC…
Negative_STnc170	1605784	1606116	333	CATTTACGATATCTGTCGTTGATTTTCAGACCCACAAACTTGCGTGGCCGGCCCCCGCCATATCCTCAGGATGTCCCGGGCGGGCGACTTGCACATTCGAGAGTAAGTGCGAGTACCCCGATCCATACTAAGATTCACGCTGGCATCACGTCGTACGGGGGCGTACTAGTGACCGCACTGCCAGGCAATCGGCTCTGTGACCGAAGTGTGCGTCCCGTGATCACCCCCCGCCATGGCGCGGAGTACCTTCTTAAGCAGACTCAAGACCCACTTGGACTCCTGTTTAGCTTTTCGCCCAGAAAGAGTCCGGCCATCTCAACTGTGTAGTTTACG
Negative_isrF	1629871	1630160	290	ATGGTCCGCACGCGCATGAGTCCTGATGAAGTCCAGAGTTACGCGAAAGATTAATAAACGGGGATCGTCCGCGCTCAGCGTAGTTAAATGCATTATGTGTGTAATCAATCAACGGCCCTTGTCCCTCCGTGAGCCATATCTTCCACTTCTAGACTAGGATGTTTATGCTCACCAATGGGGTCACTAGTAATATATACCACGGCATAGTTACTATAATAGTTGTGACGCCGTCTCGGCCCGAAGCGCACGTCGCGTCTGATGTGTGAAATTGAGTTTCAAAGAACTGTGGC
Negative_rydC	1729673	1729738	66	AAGACCCAACTAGCCGTCGTTATTGACGAGCGAATAGGGAATCTTGGCTGCGGGGCGTCCGTCAGC
Negative_MicC	1745671	1745789	119	AACTCCTATAGCGAATGGCTGCACGCACTGTAACGGCAGCGACGTCTGAACATCTTAAAATTCCATAAGTCAAACTAAGGCGACACTCTGTCCACGAGGGCAGCGTCATCCTGGTCGAG
Negative_STnc580	1749662	1750147	486	GTATGCACTTATGGCCCAAAGTTGGAGACATGGAGGCTATCTCCTAATTCCCCCCGGCTGCCTATACCGACCAATCTTGTCTGTTTCACGTTCCTCCCCGGGTTAGCGCCTAGCAGTTCTCCAGGTACGACAAGATTGTATTACAGCAGGGGGTCCGGAATGGATCGCATATTCGATGCTATCCTTCTCACTCGCTACAGGGCATGCCGGATCGGGTAACTCGTCAGCGGGGCTTCTGAGGCTTGCCGGCGTTTTATATCATTCAATACCAGCGCGGTATTTCGCACAGAACCCCTTGGACATCGGCGGTGTATGACAAGTGGTTGGAGACTCGCTTATGTGATGCTGGGAGTTTCAGATGAAATACCTTTCAATCTGTACTACGTTTTCTTTAATATC…
Negative_C0343	1749734	1749808	75	AATCTTGTCTGTTTCACGTTCCTCCCCGGGTTAGCGCCTAGCAGTTCTCCAGGTACGACAAGATTGTATTACAGC
Negative_STnc180	1807565	1807776	212	AGACTGATTACAAATCGGCACGACAACTCTCAAAAGTCGGGTTAGATCTCAAGCTTGTGTGGCTCCGACGCCGGTACATGAGGTTTACACACAGAGCTCCCTTGGTACTCGTGTTTCCCGGTGGCGTGGAGAAAGTGGCGTCCCATCGTGGCCCTTGCCATCGTTACAAGAAAGGCGTACAACTCCACCGCCTACAGGTCACCCACCGGTTT
Negative_Trp_leader	1818432	1818527	96	GAGGCCGGCGCTGACCAGGGCCAGTGTTGGAGTCACACGTGTTTCTGTGCAGCGCAAGGTGGTCATCGGGCTGTATCGAAAGCCTGAGTGCCACCA
Negative_RtT	1852698	1852823	126	CTGGACGCTGTGTATCTTACTCTTCGGGCGGACAAGCGTCCCCGAGGGAGTCGGTTATTCTTATTGGATGAAACAAGGAACCGCGGCCAGCTGCATTCGGGAAGGTGGAGTTGGGGACTAGAAACT
Negative_RtT	1852986	1853116	131	CGAATGGCATAAAGCATCCCACCTATATCGTTCAAGCTCACGGACTTCAATACGAGACTTCTCTCAAAGACGTTGATCCCGGGTAGTCGGTAGGGGAACTCCTCTGGATCAATGCATTTAGCGCTAGCCGC
Negative_RtT	1853160	1853290	131	TAGCTCTGTGTTCATACCTGTCGCCACCCTGGAGCTTAACTGTGTGAGCCCCGCAGTCATGATGCAGTGTGTAGGGACAACGAAGAGGCTCGCCCCCTGATCGAATCGCTTAGAGGCAGCATCCATTGAAG
Negative_RtT	1853334	1853465	132	CCGTTACTCTACGTAGTCTAACTATTTACGTGCTGCTCAAGTTGTTACGAACTACGACATGCACTCTATCCGTACCTTGGTGTGTGTAAATAGTCCGGTTGACGATAATCTAACGGATGGCGAAGCACGCAA
Negative_RtT	1853509	1853639	131	AGGCGTGTGTACATACCGAAGCGAGTCATATCCGTGATTGCCGACCTCGAACGTTCAGGCCTATCTAATGTTCTCATGGAAAATGACAGTTCGAAATTCTCAGTACGAGGCCTGACAGCTCCCGGGATGGA
Negative_sroD	1915175	1915263	89	ATGAACGAAGGGTCGCACGAAGTTCTGCATGGAGACGAGCTTAGAGCTATAATCATTAACGCGTGCAGAGACTAGATGTTCTGCCTTAT
Negative_yybP-ykoY	1931931	1932054	124	TAAGGAGGCGCAACCAGCGTTGCTATCACTCGGGCTCGGATTGGGGCCACCCGGTTAGGCTTGTCAGCGCCTTCTATTGCGGAATCGGGCTAATCGAGCATATGATGCAACTTCCAGTCGTTAC
Negative_STnc190	1937518	1937652	135	AGGTTCCGGTGAGTCAGTCTCATACATAATCTGTCAGCTCTTATTGTGCATTGAGTTTGCATCGGGGTATCCACGTCAAAGGCTTTGAACGCTCTATAAGGCCGTGGTGTTACCGAATAGTGCGGTGGTATCTGT
Negative_ryeB-SraC-RyeA	1968053	1968155	103	GCAAGCGCCCTAGATTCGCTGGTCACGCTCCACATGCCGGCAGATCGTACGCCTTATCGGGCCTGGTAGCTACTTCACGTACTGGGCACCTGGGATCGCTACC
Negative_STnc200	1979550	1979598	49	GTAGTGTCGAGCCGCATGTTTAGCCCCGTCGAATATCCATCTATCTTTC
Negative_STnc210	2032404	2032580	177	GGGAGAAAGGATTTGCGATAGCGGGTTACAGAGAGATCGACCCAGATGTTAGGAACCGGCATATGGTGCTAGATAGAACGGCATGTGATCATAACAGGCCACTTCGTCTGCAGTAATAAAAGCTGAGATGTGTCAGATATATGCGATTTACGGTCGGCTTCACGCCATTGATGTCAC
Negative_STnc490k	2046203	2046326	124	ACAGGAAGTTTAGTACGGTTCGCGATGGCACCCTTAGATCCATTTCGTCGGTTAACTAAGTCTATATCAAAACCAGCGCGATCGCTCGCGTGCCTTCGGTAAGACCCCACATCTTGTCTACCTG
Negative_dsrA	2068649	2068736	88	CTGCCAACGGCCTCAATAGCAGATTTCAGCGCCGCGCCCTGATGTGCGGTACGTCGCTAGTCTAAGTATGAATCTTCTTTAGCCGTTT
Negative_rseX	2077175	2077269	95	TCCAATGCATTCTCCCTAAAAATGAAGGGACCGGCTCCCACACCGTCGACGACGTCGCGTACCAGCGCTCCTCACTCAAGGACTGGTGCTCCCTT
Negative_STnc220	2078990	2079068	79	GCCGATACGTCCTAGTAACGGCACTACAAATCAGATCTCTCGCGATGGTTCGAGGCCTACAAGGAGCTTCGTTTGCCGC
Negative_STnc690	2084293	2084457	165	GTGTGAGTGTACCTCGGATTTGGGGGGTGGCACCATCCAAGACCTGCAACACCCAGCTCTAATGCCAGACTCGAAGACCGCTTACCACCTGTGAGGATTGCAACATGGGGATTTGTGCACAGTAGACGATCGCCAGTCGCAACCGGTCAACCCGGGCCAGCCAAC
Negative_Cobalamin	2113898	2114073	176	ACGGTGACATGGCACGGACTAGGTTCGACTGGTACTACGTAGTGGTAAGGATCGCAAAGATGATGAACTTCCTCACGCGATGTGATCACATCGCGGGAGTATGCACAGCGCGGCTATCTGCCCCCGCCGTCGACCGACCATTATGGTAGCGGTCAGACCATACACTTTCCCGTGAA
Negative_STnc230	2115370	2115452	83	GATCTTTACTTGGGGCGGTCAAACTAGTGCACTTAGGCTCTCCGCAAACGTGTAAGGGGTGTCGTCTGAGAAGCCGCATTCTG
Negative_STnc240	2147333	2147409	77	GGCATACCTCAGGTCAGAATGCGGATTGGTGTAACTAGAGTCGCTATCAATCCCCAACTCGCACCCCCGTAGGTTCT
Negative_STnc700-His_leader	2149256	2149614	359	GCATAGTCGTATCGAGAGAATCGTTGCTTATCGGGTCGTACCTGCAACACCGAGATCATTTGTCTGCGAAGGAGAAGTCCGACTTGACGCCGTTTGTGCTGCCGGCCGGCTACCGGGGGTGTAGCCCCGATGTGCGGTTCGTCCGCGCGATGCAAAAATGGTCGAGCATAACCCCGCTGAACAGGCCTTCCCTCCCTCGCGACGATGAGTCAGCCGTTCAGGGTAAGCTCAGGCTAAGAGCATCGGTTGCTAGAAGAAAAGGTCGCTTCTCATCGAGGCCTCGTTGGCGTATAGAGGAGGCTACCGAGGGGCATTATTTTAAGCAGGGAGCTTGTCTATTTTGGGTCAGGAATCAGTCC
Negative_ryeC-QUAD	2213871	2214016	146	GGTGATGGTCCCGGCCTGTTAAAGCGCCTTGCAGGATATGCTATGCAATTCATGGGGCGCCTTCTCAGGTAACTATTCTCACGGCGGAAGGGCAGGGGACCACGATCTACATACCGCCGTGCGACGTAATCATACATAATGGAAGT
Negative_cyaR-RYEE	2231131	2231216	86	AGTGATATCCGTCGTGATTGGTACGCGAGGCGGCGACGTGACACTGGTCATCCGGATGTTCGCTTAGAGTTAGAAGGAGGGCGCGC
Negative_TPP	2241877	2241973	97	AATACGACTTTGCGGCTGATTAATGGATGACCCCGGCGACAACTTGCCCCTCCGTGTACCTGCTTGGTTAGGGGTGCCATTGTTATGGTCCCCCCTA
Negative_STnc740	2242570	2242831	262	GCGCTTGACCGTTCGCCCATTCTCTGACCTTTCTACTCAAGCCTGGGTTTGAAGCTGCGGTCGTTATAAGTCTCATAGTGGATCCTCCGACGCGGATGCCCAACCCCGATCGCTGGCGCGTTTTAACGAGGTAGCTGCCTTTCCCTTCCCCCATTTAGGTCATTCCTCGTGGAGAACAGATCTAAGAAGAAGTGACGATCAGGATCTGCGATGGAAGCCCATGCCCCCGGGTCGTAGGCTTTACACCGTTCTTTAACCTTAA
Negative_isrG	2344732	2345013	282	ACGTCCCTCATATGCCGATTAGCCAATTAGGATGCACGACTCAGTGTTCACTATCTACCGTGGCGCCGGTGATGTCCAGCGCAACCTTATGTTCTAGTGGAACAATCCGCGGAGGCAGCCCACGTCGCGGGCCTCCGGTCTTGATCAACTATTACCGCATCTGACAGGCCCCGAGCGACAGGAGTAAACTTGCGCGATCAGATACCATGAGTATACTACAATAGGCCTCACCTCGACACAAAAGTCACAATGCAAGCGCCCCGGGTCTATGGACCGTGAGCC
Negative_micF	2366913	2367005	93	CGTCGAGCACGGGATGAATGGTAGTGCACGTATATGCATGGGCGGGCATAATGAAGGCATGCCCATGGATTCTGGGTCTGCAGTATTGGTCCA
Negative_isrH-1	2394303	2394753	451	GTTTACCCTGACTTGGACCATTAGCGCAGCCGTCGTCTTGCTATCGTAAGGTGAGCAGGTTAGCAGGGTGGACCTTTGCGCGCAAGCAGACAAGATTTGTGCGGCAAGCTCGGCGAGATGAACGTTGACGCGGTTCTTCCTCCAACAAAGCGCTCGCATCATAATTTAGATTGCCTGGTTGCCTGCTTACAACGTTACGCCGTGGCAGCAGCGGGGAGCGCAACGGCTTCTTTAAGTACATTATTAAAGATGCTATAATGAGGGCTGCATTTGGCTAGTGTCGCGCCCGACCGCATTACGCGGTGCGTTAGTCGTGACCGCCCATAAACAGTGGTCGGCTACTTGTCTCTGTGTAGATCCGACACGCTCCTACGACACCTCTCTGTGTCTGCCTTAAGG…
Negative_STnc250	2596789	2596882	94	CCCAAGATCGGGGCGGCCCTCATGTCTCCCAACAATGCGCTGATTGTCTCGATCACCGCTGGAGGTAAAAGCCCCAGAGTATTGTTAGCCATGG
Negative_sroE	2656165	2656256	92	ACTCAAGTTCTCTGTGGAAGCTCCTCACGGCTCACCGGGCCATGTACAACATTTGCACGTGTTCACCACTTCGTCTGAATTTCGGGTATAAG
Negative_ryfA	2674934	2675228	295	GTCCGCAATTTCTGCCACTTAGCATGCGCAAGAGGGATGGAGACGGAAAGGGGTTACCTAATGTAAGTGAACTTGCAGCGCAGATAAACACCCCACCTGTCGACTATTTCATGAGACCATGTTTGGTAACAAACGCATACCGGATTCGGTAAAAAGAACGTAGTAGAACGTGACAATATAGTGAATCTGCCGTACCACGTGGCCGGCATATCCCTTCACCCCCCACAAAGGGGTCTCCATCGTGTTGCTCTGTATCCACAAGCATAGATGTACTCTGCGGGTTTAACCGCGCACA
Negative_glmY-SraJ-GlmY-tke1	2707664	2707847	184	GACATCAGCAAAGATATCAGTAACTGCACTAGACGGATTTAACCCGTGTGGTGGGCAATTGCGGCCGCGCAACTTCATGGGCTTTTATGCTTGTGGGTCAGATAGTCGCGAGGTCGCCCGCTGATGCACGGAACTTACGCTGCCGGCCATAACCTCAGTTCTGTCTGTCTAAAACATGGATGGT
Negative_rncO	2725453	2725664	212	AATCAATGTGTTTAGGTATGGAGTTCTCGCGATCCCGAGCCTGCCGTGGTACGACAAGGTCAGAGCGTTTGGGCTGCCGTATAACAATGTCTCCGATTTCCGCGTTCCCCCGAGGGACACTATCTCCTAGTGGTTCAGAACGGCGGGGACCGCGTAAAGTTCTTTTTCGCCTAGATACCTCCTCCTGCATGGACATGTTGATTCGCCCGAGC
Negative_isrG	2736072	2736350	279	TCCAGTCATCTTGCGTACTCCACTTGGAGCGTCACTGCCGTTGCCAACAAAGCGTAGCTTCCACGTGCGTCAGTTCCACCAGGGCTTGCTCATTCCTCGCATCGCTATGGCGGTGAGGTCTAACAATCATGAGAGAACTGGTCATGGACTGAACGGGCCAATGTAGCCAACAAAGGCCGGTAGATGCCGGCAACGTGCTCGCCTCATACTGTGTTAATGGGGGCCCGTTAGTGTTCAGGTCTTGTCCAGAAAGATGTCGCAACATACCCTTCTTTTTTT
Negative_isrI	2761329	2761576	248	CGCCCAGCTAGGACCTCATTTCGCACGGGGCAATTATACGCCAGCGCGAGACTTGAACTCATCTTCGAGTGTAGATGAGGCCCACTTGAATCATAGCCTCGCGTTTTCATATGCTTGGTTAAGATGGTTCCACTGTCACGATAGTGGTTCCAGCTAGGCAGGCGTCTATTTGTACCATGACCCTCATCTCGGAACCAGTTCGCGCACACTACCAAAACGACATAACAGGCGAAATTGAAAACTGTTAA
Negative_isrJ	2761957	2762031	75	AGTCCGTGTGGGCGTATAGACGTCGGGAGGAGGTGGCATCACGAGGACAGGGCGATGATCATAACGCGAACGCTA
Negative_isrK	2762791	2762867	77	GTCCTATCACGTGCTTATGGATCATAATGCCTTCACACACGCTCCCTAATCATGGAGACTGTCCTCGACGTTCCAGG
Negative_isrB-2	2770872	2770965	94	TGAAGATGTCTAATCGGTGCAAAACCAATGGAGGCTGTGTTGTTCCTCGAGAGGTCCGTCGGAAAGGGGTTGACTAGGCTCTCTCTGGCTGAGC
Negative_PK-G12rRNA	2797271	2797378	108	CAGAACAAGACGCCGGCAAAAAGACTTGTTAATATAGACTCCGGCTATTAGCACCTCGGGGGCGAGATAGTTTCCCTTTAAATAGACCATATACTCTGTACTGCACGG
Negative_isrL	2839055	2839399	345	CCGGCGACGGTTAGGAATAGTATAACTCCCCTGGCTTCTCACTAAGTGGGTATCGACTAGAATCAACGTCGGTCACTTCGAAGAGCTTAGCCAATTGACGGATTAGTAGACAGGGCGCCGCGGCTGCCCATGTTAGCGACGGGGGAAACGGGTCCTTTCGGTCGGACCCTGACGTTGACATATCGACACGGTGGTCTAAATAGGGTCGCTACTGCTCGAAACACGCAACGTGTTTATAAGCGCCAGCCGAAGACAACGGGGGTCTAGGGCCTCCGAACGAGTTTAAAGTTGCGTCATCGCTAAAAAGGCCCCAACACAGAGAGTGCTCTGGACCGCTTGCGGCCA
Negative_tmRNA	2843947	2844308	362	GGTCATTTGCGGTCCCGTGGGGGGGATAAGCGCGATCCGGATTATTTCGCCAAGTACCTGGGCCAAACGCTCGAGCCGGTATTCTACACTACTTTACTGTCCAGGCGCCGGCCTGTTCCGGAATTTTCTTGGGCACGGACGTGGCACGAACTACCTTGTCGCGTCGTAGTCTCGTGACCGGCGCCATGATTGTGGGAAGCTGGCGCGTGGCTGGTGTCGGTCACTGTCGCCCGGGGCGTATCTTAACGTGTGGGAGAGGGTTTCTCGGTCGGCTACTAATCACAGAATTACGGAATCCTCCGTCTCAAGGTGAATCTTATCCTTCGTACGTTTGTTAAGGGGTGAACCATATACGAGCATTC
Negative_isrM	2905050	2905378	329	GTAGGCGTTTTATGCGGTTTGTGCACGGGTCAGGGAGCTTACCAACCAGCGAGACTAGCAGAGCATGGCGAGGGTCCAACCATATCGAGGGTCCGGAGTGGTTCTATGAGCCCACAAACTCCCGGACGCATGACACTCCAACCGGCCGAGCACGTGAATTCGGAACCTTTTAAAATCCTAACTATCGCACAGTGACACCCGGGCAACGTATCAGCTACCAGACTGCAAGGGCTAAGAGCAACATGAGATAGGTTAATGCGCAGGGTTTCTAACAATCTTGACCCCTTTCATTAGATCCGCCCAGATTCAACTATACAATGTGCTCCTAT
Negative_isrN	2906925	2907067	143	CGCTCCCTGGTCAAAATGCTACGCTGCCGCGTCTGCGCAACTAGAGGTTTTATTAAGCTCTGCCCTGTAGACGGGCGACTCGGCCTAACACCTGAATTCTGGAGAAAATGCAAAATACTGGAAGGATGTGCCTCGATAGCACG
Negative_STnc260	2966073	2966247	175	TGCGCGACACGAATTGTTAAGGCCCCGTATATGACACGGGCAACCTCGAGATGTGGGGGAGTCAGGGTCGATGTGACCCATTCCAGAGAAAGGGGAGCACGAGCGTAGTATTGAGCTACTTAAGCTTTCCTGGGTGCCCCTTAGGTTCTGACATACCGCATTTTTCGCGGGTTGG
Negative_micA-SraD	2966853	2966926	74	TCGGGCCACGCCCTAAGGAGGCCAATGCCGTTGCAGGGAAAAGCGTGGAGACTACTGATACTCGACACCTGTGC
Negative_RtT	2969799	2969900	102	GCAGTCCCCTATGCGAGTGTTAAGATCGCATAGCGACTTTGTCGTAATCATGTGGCGATGCGGGTTATTTGGGTCCTTAGTATCTGGATGGCATTTCTATGA
Negative_RtT	2970063	2970204	142	TACCTTTAACTTGATGTACAGAGCGATCTCTATTGGACCTATCCATTTACCCATACCCAGTGTCAAGGTAGTCGGAATGTCTCCACCGGAATACGTACGAGTCGCGCCTGTCATTAGAGCGTTTGAAGTACTTGGTCCTTAA
Negative_STnc590	3010807	3010966	160	TTGTAATCGCACCTTCCTACGATAGGACGCGCTTGCACAATCAGGATGCAATTACGTCCGGCAAGCTCACTCTCTATGGATGAGAGCCAGCGGCGGGTATGGGTATGTAACCAACTCGTACGGGTAGAGTTTAGGTCTCCAGCAGGGGGGGAGGCGGCTA
Negative_STnc600	3018766	3019855	1090	GCCCTAGCTGTGACCAAGCAACTAGCTCGGCCTGTATTACGGGTGGGGCACCCCTGATTTGGCGACACGAGCCTTGGCGCCGGTCAAGTAGCTACTCACAATAGGGCTAAGTATCTGCTCCTCGAACCTGTACCTCAGCGAGGACTTGCGGGTACTTACGCCCCAGATGCCGGTGACGCATTGTGATTATCGGGGCGCAGCAATTAAGTCCCTATGGGAGGCAATTAGCGCCGTCCAGGATTGATTCTGGTCCTCTGTGATCCGCCCTCACCTAGCCAAGAAACTATCGCGTCGCAATGCCTGTATCGCCGATCCGTCGTGACTACCGTTAAGGTCTTGGGCACGCTGGCCCGCGAACAAGATGGCGTACACCTGCACTGCATACCAACCTGGTAAAGA…
Negative_invR	3044924	3045014	91	CCCGGTATAACAAATCATCCTGCGCACCCCCCCCGGCTTACTCTAGGTACGCGCGACCCGGCTACTCATACATGCCTTCAGGCTATGCTAG
Negative_csrB	3116697	3117059	363	TCAGGGTGTCCGGCGATATATCCCATCCTGTTCATGACGCTCCTATCGGCACCTATCGCCCCCGTTCTTTTCACACTATTGTTAGCCAATTAAGTTCTCGCCCGCCACACTACTGTTATCCATGGTATGCCCCGCAGTCTGTGGTCGCCGACAAGAGTTTGCGTATATGGTGTTACCTATGGGTTGCGAAAGGCCATGGTTAGGAGTTGGGTCCCAGGGCAGCTGTTCTTTCCGGGAATCTGCAGCGTGACCGTAGCTGGCTAGTAGCGGCCGGCCTCTCGGTCCGATGCGGTGAACTACACTAGCGAATGGGTAAGGTCACACTCGAGCTGCAGGAACTCTGAACGAACCAGACGGTAAGAA
Negative_gcvB	3135317	3135522	206	TTAACAAAAAAATATCGTATCCTGAACCCATCTCCTCCTAATTCCTGAGGCGGGGAATCCTTGAGCGTCACTCGTGTATCATCTTATTTATCAGGAAAACGCCGTTTTCTTCAGCCAAATAGAGTAAGCAGGATGTCGACAGTGGAGCGTACAAGGCCGCTCTACGAACTAACACCTTGAGAGGGGGCCAAATCGAAAGTGAAAAA
Negative_SraE-omrA-omrB	3170122	3170208	87	TATCATATACAGAGGGGGTTGAAATAAGCATCAAGTGACTCTCTCCGGAATGGCCCAGGTGGCGATAGCGTCACTTACAGAGATTCC
Negative_STnc280	3179540	3179622	83	CCATGGCGACTAGGTATGGGCGTAGCCCGGATGATCCCGGCATTTTTTGTTGGGATTCAGGCACTAGTATGCACTGATTGTTA
Negative_STnc290	3194914	3194996	83	AGGGTTAAACCGGTTCGGCGTCCATTTCCCTGGGCCAGACAATCCCCTCCCCTACACCGGGCGGGGGCGACGCTCGTCATTCG
Negative_isrO	3198380	3198580	201	AGTGCTAGCACTCACGAACGTAGATAGCTATGGTCGATCCACACCCTATACCTAGCAATCCTCGACGTACGCCCCTGTGTAAACCGCAGGGCTGGTCTCGCGCCAGGTGGCCACAGATCATTACCAGCGACTTGGGGGCTGGCAAGTACGCCCCAATCTTGATGACCTAGGCCAATGTCCACCCCCCGCGGCGAATTACCA
Negative_ssrS-6S	3222098	3222280	183	CAGACCCTTTTACTGCCACTACTTCGCAGGTGTACAGACTCTCATCGGATCGAACTTAGTTTCGATTGCTCAGCTATGAACCAATAGCGGCTAGGTTCTGGCTTGCTGTCAGTTGGAGCTCTGTAAAAGCAGGGGTGCCTACGGCTTGTCCGACGATTAGTACTTGAACCAAGATTTACGATC
Negative_rygC-QUAD	3222913	3223065	153	GTTGTAGAGAGCTTAGCGCAGCTGATTACCACTTTATAAGATACGCAATAGCTATTATCATCTCCAGTGATTCTGCTCAGTAGGCCATGCCACCAAGACATATGGCCACCAGACGACAAAAATGCTCCGCTCTTGACTGGCAATTAATGGGAG
Negative_STnc750	3240440	3240643	204	GTACGGCTTGGACTAACGTTTCCGTCAGCGGCGAGTAGTCTCCCCACGATGGTCAACTCAAACCGGGCCGCAACTACCATTTGAATATGGCTTCCCCCTTCAATCCTGACATAGCAACAGGTTGTAGATTGGTGTTAGTTTAGGCCGGTCGAATGCGTTAGCTATATCGGCGTAGGCGCCTATTGAGACAACCCGAAGGTCGGA
Negative_STnc300	3283807	3283965	159	CATGTGAGGCCAGGGCAAGTGGTAGGCCCCTACTACAACGGTTAGCGGTGACTTCCGCCGGAGAATGATCGTATCCGCCAGTATGTACCCATTTAGAGAACCGGAGAGTATTATGATTCTGGCGGGACCAATCCATAGACTGATTTACGCACAGTTTGC
Negative_FMN	3358610	3358808	199	TAGGGCCTCTTGTGGTATTTCAGCCGGTCCACTAGGGCGATGCAACAGCATAATACCAGGGTCCTATTGAAGTAAAACAGCATCGGCACACAGGCGCCCCAGTCAGCGGATGTGTTGGGAGGTCACGCTAGCCCGCACCCTCTATGACCATGGGAGGGACCCCTTCGTGGTGCAGGGATGTCGACCAACTCTCGCCGTG
Negative_rygD-QUAD	3362327	3362474	148	GTATAGGCTCAACCGAATTCGCGGAACCTTTTCGCCATGGTAGTACGCACAGAGTTGCGTTGGTACGCCTCAAACGGTGGCGAGAGTCGCTTTGAACGGGAATATCTGGACCGCAGACAGCCGAAGTCCATCTGCGTCAGATAAGCAG
Negative_sraF-yybP-ykoY	3392069	3392261	193	TTAGAAAAAGTCATGTTCGACGTCCCCACCCGTTTCACTCGAGCGTCCGTCCCACTCGATGTATGCGCGGCGTATCCGTGCGCGACGCTGATTCGCGTGCCAATCGTCGAGACATCCCGAAGTAGATCTATCGCTGAGATAGGTGCTTGAACGGCATTCGTGACAAGATCTTGTCACCCCCCCCTAAATTTAG
Negative_STnc310	3393267	3393327	61	ACGCGCGGGATAACCACTCCTCCTATAATTTATGTTGGGTTGATCCTTATGGTGGACGCCC
Negative_STnc320	3404895	3404949	55	TTCGTCCTAAGTCGACCGCCGCGTACGTCAAACTACAGTGCACCACCAGCCATAG
Negative_RNaseP_bact_a	3414803	3415177	375	ACCATCAAGAAAGCACGCAGCGACAACCGAAGCCTGAAGACCGTGGCGATCTCGAACTGAATATCGACTCGATAGAATTTGGGATGTAGGTAGGGAGTAACTTGACACTACTTGCGACGGAATTGGCATTGGACAGACCCAGGGCTCACTAAAGGAGGCCTATGCACCCTCTCCAACCCTCTTGGCGGTAGGGAAGTGCGGTACCTTCCATTGCAAGCGGTAACTCTATGTGCAACAGTTAACCTATATTAGTGCCATACAAGATACGATCTGATAGCACGGACGAACATGCTAGGGAGGCACCTACCATCAGCTAAGGTTGCGGTCGTAAGACTCCTGCTAATACCACACCATTAGGTACTACCTGGACCCTCG
Negative_SraG	3451439	3451606	168	GGTCAATTCAGCGGCAAGGCCGGTTTACTTGGGATAAGAAGATATCAGTCGCGCTCAGACGAAGTATGACACCCGTGCTAACTAATAGGTTTCTGCTGTTGCTGCATCGTTAAACTGGGTGCGACAATTTAAAGGCTTATCAGACTAAATTGGGACTTGTCGGCAGAT
Negative_S15	3451837	3451952	116	CCAGCAGTTGGCCACCGTGTACCACCGGGCCCAGCCCCACAACGCCGTGCTCCCCGCGGACGCTGCGAACATTCTATGAGACTTTCGCTCACTAACGGACGCTACGGCGACGACCG
Negative_STnc610	3458296	3458578	283	GCTTTGTCGGCACGAAGGATGCCTGAAAGATTCTGTCGGATCAGCCATCCACAGACTAAGGTCGCCCGCTCTTTGGCCGGCCATTTCTTTTCCTCTCATCGGGGGTTTGGTATGCTCATTCCGGCCCAACTGGTATTGTTATCACGAACGGTCCCATGTAAGAACATGCCCGACCCAGCCAAACACGACACAGCTCATTTTGGGACGACGAATGTCGAGTGAAAGGGGCTAGCGTCCGTGGACCACGACCGACGACATGTCTAGGACGTAGGTCCGTTGGGGC
Negative_STnc330	3468497	3468553	57	TGGTATAAAACTTTCCCTGTTGCTAGCCCGGGTGACTAATAGATGAATAGTGCTAGA
Negative_sraH	3490383	3490500	118	AGCTCCCCTTGTAGCCTCAGCCACCAGTCAGGAACGATCGCACTTGATCTATCGCACCAGGCCGACCCGTTACATTTTGCTGGCTACGCTCATGTACGTGAGGTTTGTCGATTATGCC
Negative_SSU_rRNA_5	3571451	3571982	532	ATGGCTCCCTCAGAGGGCCTGAACTCCGCGCAAAAGACCCAACATTCCCCGCCCCGAATCACTTCTGGTGCGACCGTTCGTACTAATAGAGTTGCGGCCGCACCGCCCTGTCCGTGACTGCGCCCGGGTCACGATATGCCGTTGACTTCAGCAAATGTTGAGCCCTGAGAGCGACTCCTGTTTTACCCGGGTTGACTCGAGCCTGATCAATCTCTACCGAGTCCCTTACGTGGGAGGAGTAAACGCTACGCTTGATGTAGCCAGACTCGTAGCAAGTGAGCTGTTACCCCCCTGACTAAGGACCGCCTGTGCTGGACGTGTAGATGGCCTTGCAGCGAATGCGTCCTTATTAACAGTTTCTATGTGAGCTGGTGTCCATAGGGCATACAATACGGACTG…
Negative_Alpha_RBS	3585700	3585811	112	ACAGCTAGTGTATAGACTACGTCCCTTTAATGTCCTCGCACAGTCTGTGCGGTCGGTCCTTGTCCGCAGATCCGATACTCATCAGTTATTTGGTTTCTAGGCCTCAACCCGA
Negative_STnc340	3635756	3635884	129	ACAAGTATTAGTTGCGTCCCGCGCTGGGTTTGCAGCATCTCACTTTAAGGTACCACGTGGCATGTGGTCTCGCATAGGTCCTCCACAGTTGCCCGTCCTCCCCAAGGCCAGCTGGAGTAAATGCTGCTT
Negative_STnc760	3663454	3663889	436	TACATTAAGGATATAGTCCTTCTCGTCATGCCCTTTGCGTCCTGACCACTAACATTTGTATGCCCCGTCGCGGCACCTCGGGCACCTCTGCGGTCAATTCATGACAGGTCTTGTCAGCCCGTCTGACTACAAGGAGTGCGAGCAGGCAGACTCACTCGCCTCCGACGCAAGCTGCCGTGCTCTCAGATAAGATATGTCGTGCAATCCCGTTATCTGGTGCCAACTCGGCTAGCGCTCGTGTCCTGATCGGAACGTCTAGACGCGATAAAGAACAGCTCCACCCGTGTACTTGTTCAAAGACACATGGCTCTTGGAGCGTAATTGGCAACCTGGAGACTGCCTTTCTGTAGAAAGGATGATTTTGTGCGTGAATAGGTTAGAGTATTCACAGCACCACAT…
Negative_ryhB-1	3715401	3715495	95	GCTAGTAGCCGGAACCCGGATGGCCCGGACTTCACGGTTTTTGCGTTTGGCAGCGATACGACTTAGCTTAATTGCGGCGCTGTTTAAGATCTGAG
Negative_STnc770	3756764	3757068	305	GTACCCGGACAGGGAAAAATTCGGGAGTGATGGTGAGGCGCGCCACTGGAGGTTGTGTTTTACTCCAATTGCGTGCTATGAGGATGTTTTCCTATTCAAACGTAGATGGAGAGGCTAGAGGAAAATCTAACCATTGTAGGTTGACTCCGTCCGAACGTATGCTTTATAGGTAGGCTTCCTCACGTTAGAAGACTAGTGGAGCATGAGGCTTTGTTATTTCGGCCCGGAGCCCCGCTCGATATATAGATGACATCGAGGGATAAGAATGCCCGATTACCCGTTGACGGAGTTGACGCCGATTTTCG
Negative_STnc350	3761373	3761440	68	TCTAGATAATCCACGCGTCCGTAATCTTACTGGTCCCTCATTTGCACCAGCATCGAGGTGCGATGGTC
Negative_STnc360	3780254	3780402	149	GCGTAATGACTTAAAAGGTGAATGGGGGGTCGAGGAGTCTGTCCCACCCATACTAGACTTAACATCCTACGCTCGATGGGCGGGCTATCGCGATCAATGCGCTCCCCATGGGGTACAAACTCTTACAATTTGCAAACTGCATTGACTGC
Negative_STnc710	3808100	3808672	573	ATCCGTCGCCTGATGACGCACGCTTGCATGGTATTAGTTGAATCACAGGGTGCTCCACTCCGTTTGCGCTAAGGTCGCGCCTGCTCTATCTGATAGTAGGTCGAAGAGAGGGAGGCAACGGGGTATCGCATAATACACTGCTATAAATGCAAGCCTGGTAAGAGAATGCCGCGAAAGGTGAGCGCATCGGCCGCAAGGCCCGACCGAACGTGCGCCACACATCGAGCGTCGGTTGGAACTATGTGCACGCGTATTGACGTGGAGGTGTTGTTGGCTTGTACGGCCTAATTGCCATTTTCAGATTCGCCGACAAAGAGAAGTGGAATCCGCAATTGCACAGCGATCCCCATCTTGGGGTCTCTGGCGGAGACCAAGCGTAACACTGGCATTCCTCAGTGA…
Negative_RtT	3820240	3820373	134	TTCCCGACATAGAGGAAGTCCAACGTGTCGTTCCGTAGCCAATATTCAATTTTGAACCTACTCTCCGTGATCTCTTAAGTGTGATCTGAGCGAGAGACCCCTTCTGTCGGACTGCGAGGAATCAACTGTAGTCA
Negative_STnc780	3837365	3837735	371	TGAGCTCCAAGTGTACCGGAAAAGATGTAAGGCGAAGTAAACACGTTTAACAATACTGGCCCGTGCCCACGTAAACACCCTCTTGAATGCGCACGTTCCTTAGGTTTGGGTACCAAGACGATCCTCAGGAGTTGATTCTGTGCGGGACTATCATATGAGTTACCTGGGTTTAGTCCGCGCAGGCCATTGGCTTTTCCCTTTCGTAGCGGGTTTCAACGTTATGGTTTTAGATTGATGCTAGGGAGCCAGATAGGCCCCGGGGTAACCATCGGGACAAAGAAGTGTGAATAGGGCGATGCGTGCGAAGCGCCGCTGAGCACTTGGTCAGGGTTACGTTAACCCGTTATGCTGTTGCGGTTCGAGAGAGCAGT
Negative_STnc370	3839688	3839758	71	GTCTGAAGTGCTATGCTTGCCCTGGTACAGGTTAGCATCTTCGCTCCGGAATGTGAGTGCGAATCCCTGAC
Negative_STnc380	3885629	3885736	108	TGCATGTCGCGAAGCGGGCGTCGTTGTGGAATCAGCGCCGGGGCCTAGAGCGTACTCCAACGGTCCGCGTAAAATCGGCGGCAAGTAGAACTCCGAAGTTCTGCGTCC
Negative_STnc390	3902594	3902653	60	CATGGATTGGCAAAAATGACAGCTCATGGTTTCTGAAGATCGCCTAAGCATATGGCGCGC
Negative_istR	3998018	3998147	130	GCGCCGCTTTCTCGTCCATGCAGAGGGTGATGATACCTGGGGACCATGGCCAAAGAAAATCAAGCGCTTTACTAAGGTCTCGGGTTGTAGACTTACACACCTTAAAGAGGGGGACTCCAACCGCCGGTCG
Negative_STnc400-msr	4051145	4051340	196	ACTAGAACCTCCGCTCTCTGGTGATGCCAAAAGTATGGCGCATGCCGGCCTTGCACGGCTAACCTAACTTCATAGTCCTGCAGTGAATGGACCGGGCAAATACGAGGATATGTGGGAGTTGGCCTTGCGACGGTACTCCTGCAGAAAGTATCATAACATCCTCAGCGCGTACGCCCCACTCCATAGTAACCGGCGA
Negative_STnc410	4072507	4072730	224	CGAGCAAAACCACTGCTGTTTTATCGGGTGGACAACGCGCAATCGTCGATCTCTCTCTAAGGTTCATGAGATCGCAATAACCTCATTCAGATTGACTGTTAGCGGCCCCCCTTCTCGAAACTGCCCTCCCGTATCGCGTCGTGCACCCTAACAAACACGTTACGTGTTGAGCAGGAATGCAGAAACCGGCTCTACATGATAAAAATAACATGTACTGAATACTC
Negative_SSU_rRNA_5	4100157	4100688	532	CCGCAGACGAGCGGAGGTCCCTGCATGAGCCGGCCCACGTAGACTCCGAGGACCTCCCCAGCGGTGGCTACGGGTAGTGACATCCATACGTGCAGCTCTTTGCGGCTAGGTTCAACTGGGTTGTCCCAACGCTCTCTTCCTGGGGACCCGAATTGGGTCTTGGTACCTTACAAAGACTGCCCCCGATGCCATGAACACAGCAAAAAAGCAATATAGCTCGGTATGTAGGAGCGTTGAGGCGCTAAGCGCTCCTTTTTGTGCTGGTACTATTCGGCAGTACCGTCCCTCTAGGCTCACCTCTTATTGATCCAAATGTTTACCATTCGTTTACCTCCCTCGGGATTTTGCAGGTAGGAATAGGCGACTACCACCCCCCAATAAGGTCAAGTCCTCAGCCCC…
Negative_glmZ-glmY	4141650	4141854	205	CCGCGAGTGATTAATCCGGAACAACCATATGCGGGCTTCCAAAATAGCAAATTACCACCGTGGCGTTATTGATCCGTACCTCACGGCGTTGGTGTAGTGCGACTATATAACGCAAGGTCCGTGGCGTAAAGTGGCTCGGAGTACAGCCGGCTCCTACTCGCTAGCTATTATACGCAGTAGATTTGGATCACTCGACCCGATCCCC
Negative_STnc790	4187941	4188136	196	GGAAAAACGATCCATTCGGGTTATTAATATGCCTATCGACCCCCAAACATATAGGGCGAAGAGAGTAACCCAAACATGTCGGTTCGGGAACCTCATTGCGAAATTCGCCCAGTCAACTCGCTTTGGACTCAACCTAGGGCGTGCAGCTATGCGGAAACGATATACGGACGCCGAGATGAGTATCACACAAGTCAAA
Negative_Spf-Spot42	4209066	4209175	110	AGATCAGGGAACTAAAAAGCTGTTTACAGTGGCGGTTGCTTCAGTCACACTTTATGGACTCGATGAGAGTCCGATATGTACTTGCTGTCTCCCAGGGGACTGTTAGCTGC
Negative_csrC	4210157	4210400	244	AGAGATAGTAGCAAAGTTCTTATAGTGGTCCTTGGGGAGCGGCCTCGGTAGTACAATGTGTCCTTGAGACTCCACACTAATAGTCGTATCTATTTGTCTACACCGCTCCGAGCGTTCTTCGCTAGTAACGGAAGCACCTCAGTGTTATTCATGAAGGACACAGTCTTCGTTGGTGTATCGGCTCGAAGAGAGGGTGTAGATTAGGCGGATTCGCCTTTCTATGTCTATACCGCTGTATCGTAAC
Negative_STnc800	4215325	4215598	274	GAATCGCCAAAGTCTACTGTTCCGATCCCTGTGACGATTTACGCTCGACAGCGTCTCGCATTCGTAAAGGCTTCCAAGCCCCTGACACCCGGGGTCGGTATCCGGCTCAATGACGGATCCACCGGACCGCTTACGGGGGCCACGCCCATCGCCGGGGGTCTGTACGATTAGACTTGCGGCATAAGACGGTCGGGCAAGGAGTCCTATAGGTAGCCTCCCACTCATCGTGGGGGTCCTTCGTAATGACCTCACTAAAACTGTTACGTTAGTAATC
Negative_STnc420	4251480	4251539	60	TGCGTGCCAAGTTGGGCCGTTTGATATTGTGCTCTGTTAAGTATTGGATCGGGTAACCTC
Negative_isrP	4306719	4306866	148	AACGTGACTCTCATCCCAGTCTATCTTCCACGAATCGGGGGTTGTTGTTCTCTAACGAACGGACGATGTACGATAAGCTGACTCCCGCTTCCTGTCATGTCACAGACGGGCATTAGAGCACCGTGGCTTAATAAACGACCCTGCACTA
Negative_oxyS	4342866	4342986	121	AGGTAGATCCTATGAGGACAGGGATATGTCGCCTCGAACTCGTGGACTGAGAAAAATTTATCGGTCACGTTGGCGCTTGGTGCCATCCAGAAGTCGTACACGGAAGGCAGAGGATTCTAAT
Negative_Cobalamin	4347851	4348044	194	GCAATTGTGGCGCAACCCCGCTGTGAAAATTTGCAAAAAAAAGTTGCCACCTTTCTGTAGCAGGTGGGTTTGCGGCGGTGCCGTAGGCGTTCGGGCGTATTATACAGTGTCAGATTGATATACTCTCAACGCTAAGGTTCCCGACAATCACATCTCCACCAGATTCTGACCTCGCTTCGTCACATTTCCCGTGT
Negative_P26	4365595	4365656	62	GCGTTTGCCAGCCTAGATGGCAAAGCGCAAACGCCGGCGTTTCTAAGGTCGCAGCATGCGGA
Negative_TPP	4382473	4382698	226	ATGTGGATTCATCTGCAATCGGGCTCCCAAACTAATTACGACCGAGATGATGGTACTATACCCATGGCTCTCAAATACCGATCAAATTTTCTACGTTTTGGAGCTCCTAGGCAAACTAGACGCTGGACCGCCCTAGCGAGTACCCTTATAGTCGCCTTGTTGGGGCCCGGACGGGCCCTAGCCGGCTAACTTGGAACGACTAGGTTGCGACCCATTGGAAACTTAG
Negative_STnc430	4441898	4442059	162	GCATATGGGCTCAGTTCTACCTTCCTGGAGCTCGCGAGGACGCACGATATATAGGCTGCTTTGGGTTTGAGTGCCCGTCGTCGATGAGTGGCTTTAGGAGAGGGGCGGATTGCGGCACCTAATATCCCATGCCACACTGTACTAGGGAATGCGTATTTGCAA
Negative_STnc810	4446583	4446747	165	GGAGTAGATGCAGAGTAAGAATTATTCCCTGTTTAATAGTGCATGTCCGTATTTCCCAGGGCAACCACGCTCAATTACGTCTGGCACTTAGGTTTGCTATGTGTCATCAAAATGTGAGAACTCCCGAGGTGATGCTGTGGTCCCGGGCTTATGGTCCGGTGATCG
Negative_STnc620	4476817	4477856	1040	TACCGGGCCTCCCCTGACCACGGCCAGAACGAAGGATTTTTTGAACGCGTGAGTAGGACCGAAGAGCAATCGCCGTAATCTCTGTGGTCCGTAGGATACCGTGTGAGGCAAGGAGCCTATGAAGGCAGGATTCCTAGCGCGCTAAGCTGCCGACAGTAGCAGGGGGTTGCTGCGGATCAGACTTTATGTGGGCCCCTCACCCTCAGCAGAACTAGCTACCGACCTTAGCGCGCGGTTGCTATGCATAGATAGCACCTGAATTAATGCACTTCAGAGCCCCGTCACCCATTCTGCAAAGCGATTCTTCGTCAATTCTAATAGGGTCGTCCGATCTGAGGGTCATGCCGACGTAACGGGCTTGGAGGCAGGCAAGTCCTTAAACCGTTATCACGATTGCTG…
Negative_sraL	4504870	4505010	141	GGATTCCACAGACTTCCCCGTATGCAGAGCGTGTGGAGCTATCCGAGAACTAGGGTCAGATGGAATAATGTACCTGACTTCACAGCCTGTCTGTCTGCACGGACCTCTGATTGATCAGAAGCGCGCCTTGTGCCGCTCTAC
Negative_STnc630	4532473	4532638	166	CAACGGTTCGCCGGATAGACACTCCGTGCCGGGTTAATAACCCGCTTCGGAACTAGGCCGCAACATAGCTCGGTGGCGTAACACCGTCCAAAGTTCCTATAGGCCCACAACATGTGAATACAGGTGATCATCTTTATCAAACGCACCTCATGGCTCTTTCGCCTAC
Negative_STnc440	4559193	4559277	85	CAGTTCGACGGACCGATCCTGATGGCGGACTCAGCTCACTATACCGATGGTGCCAGGCGAGAGAATTAATTCCAAATATCTTGAT
Negative_STnc490k	4559283	4559406	124	TTTAGTACACGAATTCAGGGCTGCTCTCGTCATTCTTTGGTCTTTGCTACTTCATTGCGGACGTCTAACTAATTGATCTGCCAACACTGCGGCAGTCTCACCTCTCTCTATGACTCGATCCTAT
Negative_mini-ykkC	4581434	4581478	45	TACTTATGTAATACATATGGGCGGTAAATTTTAGTGCCCGAGCTC
Negative_STnc450	4645079	4645134	56	ACAATGCCTGCGGCTTATGACCGACGCCTGGACAGAAGTGCGCGCGATCGAAGGAC
Negative_Mg_sensor	4699479	4699591	113	GCGTGATACTCGCCAGGGCCGCGCCTTCTTCATGGTCGCTCCTTTGTCAAGGGAAAGTAAACAACACGTATCACCATAGGCTCTCCTTCCCTCACGAGTGGACTTGCAGCCAA
Negative_STnc460	4758187	4758332	146	CGAGAACACTTAGCTACTTCTTTGGTTTATGGGTACTTATATAAGGCCGAAGGCCCTCGTCACTATCGGGAAGGGAGAGTGTTTGAATCTGTCATCCCTCGTAGACCGACGCAACTTGTTCGCTAAGGTTTATAGCTTGCGCGAAA
Negative_isrQ	4762997	4763158	162	CCATCACAGCCGAATAGGGCGACGAACGGATTAGCGTCAAGGGTCGACCAACGTGGCCGGCGCCAGCCGGCAAACGGGTTATCGCAGATCGCCGACCACAGTGAAAACTTTAAGAATACTCAGAGCGATTGTGGATAAGCGCGCTAGCGCAGGCAGCTGGAC

[truncated: 7 more sheets: TableS11, TableS12, TableS13, TableS14, TableS15, TableS16, TableS17]
